# Supplementary material for: Phylogenetic diversity of stress signalling pathways in fungi
Source: BMC Evol Biol. 2009 Feb 21;9:44. doi: 10.1186/1471-2148-9-44 (PMC2666651; doi:10.1186/1471-2148-9-44)
Supplement: Additional file 2 — List of fungal orthologues. Lists of reciprocal best hits: (A) complete list of all fungal orthologues; (B) osmotic stress signalling orthologues; (C) oxidative stress signalling orthologues; (D) cell wall cell stress signalling orthologues. [file 1471-2148-9-44-S2.xls]

## Sheet: Summary
Additional file 2
Sheets:
A. Reciprocal Best Hits: List of all reciprocal best hits to S. cerevisiae proteins identified in the species analysed
B. Osmotic Stress: Table of %ID's for Osmotic Signalling Components in the species analysed
C. Oxidative Stress: Table of %ID's for Oxidative Stress Signalling Components in the species analysed
D. Cell wall Stress: Table of %ID's for Cell Wall Stress Signalling Components in the species analysed

## Sheet: Reciprocal best hits
Reciprocal Best Hits: List of all reciprocal best hits to S. cerevisiae proteins identified in the species analysed											match column: No identical aa/Ortholog alignment length
Saccharomyces cerevisiae		Candida albicans				Ashbya gossypii				Aspergillus fumigatus				Aspergillus nidulans				Chaetomiun globosum				Coccidioides immitis				Cryptococcus neoformans				Debaryomyces hansenii				Encephalitozoon cuniculi				Fusarium graminearum				Candida glabrata				Kluyveromyces lactis
Systematic Name	Length	Ortholog Locus	Ortholog Length	Match	%ID	Ortholog Locus	Ortholog Length	Match	%ID	Ortholog Locus	Ortholog Length	Match	%ID	Ortholog Locus	Ortholog Length	Match	%ID	Ortholog Locus	Ortholog Length	Match	%ID	Ortholog Locus	Ortholog Length	Match	%ID	Ortholog Locus	Ortholog Length	Match	%ID	Ortholog Locus	Ortholog Length	Match	%ID	Ortholog Locus	Ortholog Length	Match	%ID	Ortholog Locus	Ortholog Length	Match	%ID	Ortholog Locus	Ortholog Length	Match	%ID	Ortholog Locus	Ortholog Length	Match	%ID
YKR093W	601	orf19.14199	576	335/569	58	AGL365C	599	169/565	29	Afu7g01490	578	269/555	48	AN3408	587	260/548	47	CHG08282	629	165/573	28	CIMG_03824	583	267/586	45	CND02440	632	183/566	32	CAG86282.1	578	351/577	60	19074905	477	131/501	26	FG03347	596	254/560	45	CAGL0G02453g	597	426/602	70
YNL279W	661	orf19.8286	623	159/661	24	AFR685C	643	243/654	37	Afu4g11210	740	185/648	28	AN5614	739	187/649	28	CHG10686	722	167/639	26	CIMG_01497	746	179/648	27	CNF01070	1018	72/329	21	CAG88154.1	645	185/653	28					FG10742	733	168/658	25	CAGL0J08371g	622	224/646	34	CAH01133.1	643	277/662	41
YDR458C	663																	CHG00782	731	170/717	23					CND04850	800	165/805	20									FG00374	681	161/673	23
YBL039W-A
YGR013W	620	orf19.9068	612	144/619	23	AGR020C	586	221/626	35									CHG04355	1515	83/411	20	CIMG_07832	753	72/317	22					CAG85140.1	609	133/607	21					FG05873	512	97/433	22	CAGL0F08811g	613	190/650	29	CAH01854.1	568	215/629	34
YBR050C	338
YDR147W	534
YLR464W
YOR074C	259	orf19.11033	315	194/310	62	ADR219C	340	197/303	65	Afu4g04270	344	147/225	65	AN7028	654	151/228	66	CHG10096	348	158/327	48	CIMG_08646	294	162/266	60	CNJ01230	317	163/298	54	CAG86009.1	316	188/311	60	85691163	294	134/295	45	FG01063	325	164/306	53	CAGL0K05467g	298	210/298	70	CAH02937.1	312	210/302	69
YJR057W	216	orf19.8730	224	119/227	52	AFR369W	213	101/205	49	Afu5g03460	221	85/181	46	AN8213	227	91/205	44	CHG10778	317	68/163	41	CIMG_06556	228	89/205	43	CNC04630	217	90/205	43	CAG89151.1	218	108/207	52	19074200	191	76/189	40	FG08970	270	80/215	37	CAGL0H01881g	218	122/217	56	CAH02220.1	208	112/207	54
YER067W	161	orf19.2659	201	60/147	40																									CAG86772.1	196	53/147	36
YER094C	205	orf19.1336	206	161/206	78	ABR217C	191	166/191	86	Afu4g07420	206	150/206	72	AN4449	192	138/192	71	CHG01576	192	141/192	73	CIMG_09536	206	150/206	72	CNA03730	210	119/205	58	CAG86329.1	206	164/206	79	19073955	205	92/206	44	FG01236	191	146/191	76	CAGL0I04906g	205	192/205	93
YLR180W	382																					CIMG_08970	392	293/380	77	CNA04060	397	289/381	75													CAGL0B01122g	382	356/380	93
YPR149W	173	orf19.13381	170	92/174	52	AFR312W	168	85/173	49	Afu2g01590	175	58/175	33	AN7683	174	52/153	33	CHG10336	163	18/55	32	CIMG_05622	178	61/170	35					CAG85574.1	171	91/174	52									CAGL0I10494g	172	125/174	71	CAH00874.1	169	99/173	57
YLL066C
YPR176C	325	orf19.7563	341	181/323	56	AEL268W	322	230/321	71	Afu7g04460	304	175/307	57	AN3747	326	178/312	57	CHG01072	327	174/330	52	CIMG_07542	334	180/321	56	CND01670	333	175/318	55	CAG87669.1	334	194/324	59	19173456	358	125/328	38	FG07110	293	152/313	48	CAGL0G09823g	320	228/316	72
YBR218C	1180	orf19.789	1126	859/1125	76					Afu4g07710	1193	818/1158	70	AN4462	1196	829/1158	71	CHG01129	1154	498/757	65	CIMG_09573	1196	811/1163	69	CNF00650	1103	685/1056	64	CAG86153.1	1173	866/1163	74					FG07075	1552	498/674	73	CAGL0F06941g	1180	1034/1174	88	CAH01307.1	1173	1004/1168	85
YGL076C	244	orf19.2478.1	239	170/232	73	AFL082W	243	215/242	88	Afu4g03880	297	145/241	60	AN7107	249	150/241	62	CHG05531	249	148/239	61	CIMG_07888	250	148/241	61	CNA06360	250	130/241	53	CAG86698.1	241	186/238	78	19173053	239	79/238	33					CAGL0G09130g	244	208/244	85	CAH00314.1	255	214/240	89
YAR014C	707	orf19.11038	804	144/570	25	AER220C	671	232/709	32	Afu1g11920	766	80/328	24	AN1099	721	120/549	21					CIMG_09054	720	132/587	22					CAG85979.1	743	192/783	24					FG04118	1014	124/500	24	CAGL0I04466g	762	254/790	32	CAH01238.1	687	253/709	35
YBL059W	193									Afu1g00930	344	2007-12-31	38																													CAGL0A04367g	120	43/111	38
YMR118C	196	orf19.9055	176	66/136	48					Afu5g09680	208	45/125	36	AN8793	191	48/136	35	CHG07664	188	41/130	31	CIMG_06617	186	53/132	40					CAG85151.1	164	58/136	42					FG09012	187	38/139	27
YBL086C	466	orf19.13815	516	116/486	23	AGL291W	446	164/456	35	Afu1g05650	1062	37/145	25									CIMG_03901	331	78/347	22					CAG85215.1	415	93/398	23					FG08643	416	63/328	19	CAGL0C01815g	490	228/529	43
YNL162W	106	orf19.4909.1	106	98/106	92	AFR034W	106	98/106	92	Afu2g08130	275	90/103	87	AN6181	106	94/106	88	CHG01328	106	91/106	85	CIMG_00888	106	90/106	84					CAG89274.1	106	98/106	92	19074739	104	61/106	57	FG10181	116	94/105	89	CAGL0G05940g	125	102/106	96	CAH00508.1	106	96/106	90
YDR341C	607	orf19.10849	643	403/622	64	AFL206C	648	496/598	82	Afu2g14030	667	353/647	54	AN6368	650	352/651	54	CHG03668	633	332/617	53	CIMG_05280	647	341/620	55	CNG01310	622	292/613	47	CAG90340.1	607	428/597	71	19173381	563	203/495	41	FG06576	635	350/636	55	CAGL0A02189g	605	512/603	84	CAH02900.1	649	499/605	82
YDL182W	428
YNR010W	149					AFL182C	127	39/93	41																																	CAGL0I05742g	152	62/140	44
YOL082W	415																																													CAH01551.1	627	53/255	20
YJL092W	1174	orf19.13391	862	310/912	33	AFR093W	1131	465/1229	37	Afu2g03910	1001	237/736	32	AN3797	949	206/673	30	CHG09021	973	228/728	31					CNC06510	982	199/649	30	CAG85583.1	934	331/986	33					FG08405	1060	225/734	30	CAGL0L03454g	1088	459/851	53
YIL021C-A
YDR058C	326	orf19.10561	351	142/360	39	AFR650W	390	179/343	52	Afu7g02040	365	102/295	34	AN9106	394	109/311	35	CHG08688	316	93/222	41					CNC01450	561	115/319	36	CAG88190.1	391	147/363	40					FG10020	351	109/328	33	CAGL0E04708g	342	192/328	58	CAH01170.1	393	173/350	49
YGR027W-B
YGL216W	805	orf19.7353	972	350/767	45	AER441C	818	390/708	55	Afu2g03150	1009	293/730	40	AN4513	989	247/500	49	CHG09844	1074	228/450	50	CIMG_04554	980	246/500	49	CNA01600	1067	187/431	43	CAG84719.1	926	347/801	43					FG07143	548	144/379	37	CAGL0I07029g	705	410/694	59	CAH02658.1	769	381/752	50
YKL002W	232	orf19.8560	235	143/233	61	ABR002C	234	167/233	71	Afu5g13410	249	138/247	55	AN6898	228	125/247	50	CHG03111	227	120/230	52	CIMG_09372	222	137/230	59	CNH01380	314	110/250	44	CAG88103.1	230	146/230	63					FG04112	228	120/231	51	CAGL0K02827g	153	116/153	75	CAH02518.1	236	174/236	73
YMR295C	197	orf19.10405	203	93/206	45	ABR144C	231	85/187	45	Afu3g08450	330	48/129	37					CHG01600	313	26/36	72	CIMG_07635	389	43/118	36					CAG87697.1	191	97/205	47					FG01277	393	38/84	45	CAGL0M13629g	184	135/195	69	CAH03022.1	197	108/198	54
YPL201C	461																																					FG05628	556	29/95	30	CAGL0G09064g	489	109/377	28	CAH00308.1	384	24/73	32
YFL012W	148
YLR064W	273	orf19.12000	334	79/242	32	ABR219W	272	113/265	42																					CAG86853.1	285	91/269	33	19074091	229	40/155	25					CAGL0F01639g	264	108/269	40	CAH00392.1	288	104/269	38
YGR074W	146	orf19.7673	116	48/123	39	AER205W	144	91/150	60	Afu2g05110	113	49/103	47	AN2105	121	58/120	48	CHG05942	125	58/120	48	CIMG_01039	120	55/109	50	CNB00200	121	58/134	43	CAG84914.1	131	54/153	35	85690979	99	40/135	29	FG00358	126	62/142	43	CAGL0K01287g	151	85/148	57	CAH00329.1	141	82/145	56
YPR032W	1033					ACR190C	1001	486/1039	46													CIMG_03793	998	296/1004	29	CNE00620	1337	74/344	21	CAG90221.1	1075	343/1093	31	19074303	272	17/60	28					CAGL0K05291g	1048	555/1052	52
YBR084W	975	orf19.9900	946	615/943	65	AER178W	965	668/941	70													CIMG_07671	1037	610/939	64	CNG00590	1021	525/977	53	CAG91079.1	946	602/943	63					FG10267	1020	591/936	63	CAGL0M01694g	944	668/941	70
YBR101C	290	orf19.11133	284	118/283	41	ADL319W	289	160/290	55	Afu6g04750	216	76/181	41	AN6543	218	72/180	40	CHG07157	267	65/145	44	CIMG_02789_1	212	78/188	41	CND03100	379	72/212	33	CAG89390.1	284	127/290	43					FG07334	213	81/176	46	CAGL0K12144g	291	197/289	68
YMR001C	705	orf19.13431	653	354/697	50	ACL006W	708	507/712	71	Afu8g05680	1119	133/312	42	AN1560	1125	133/298	44	CHG01550	1002	143/322	44					CNK02500	827	174/365	47	CAG89139.1	650	355/697	50	85690997	488	132/287	45	FG01271	976	143/327	43	CAGL0J11638g	746	531/749	70	CAH01322.1	708	469/715	65
YNL046W	172
YIL056W	640	orf19.7468	537	153/537	28	ADL067C	639	263/685	38																					CAG85059.1	553	157/520	30					FG06402	418	23/79	29	CAGL0M12496g	527	212/516	41	CAH01413.1	640	257/689	37
YIL083C	365	orf19.7357	209	109/218	50	AGR391W	450	227/345	65	Afu3g07230	410	158/331	47	AN4830	378	138/307	44	CHG06501	423	151/337	44	CIMG_00337	414	161/334	48	CNE03180	367	147/382	38	CAG84724.1	346	188/358	52					FG08803	365	154/327	47	CAGL0M06721g	358	253/348	72
YCR021C	332	orf19.12001	342	126/331	38													CHG10380	107	37/96	38	CIMG_08103	289	58/261	22																	CAGL0K07337g	313	198/308	64
YDL066W	428					AER061C	425	329/422	77	Afu3g08660	501	304/409	74	AN2999	491	298/408	73	CHG08693	469	306/425	72	CIMG_07673	509	305/424	71	CNB04090	902	157/299	52	CAG88011.1	431	315/424	74					FG10347	445	304/408	74	CAGL0D00770g	423	356/426	83	CAH02076.1	429	343/426	80
YOR125C	233	orf19.9495	246	150/248	60	ACL162C	226	151/221	68	Afu2g01890	257	90/222	40	AN4569	186	68/154	44	CHG08665	260	99/226	43	CIMG_05595	340	94/219	42	CND01210	251	91/227	40	CAG88208.1	250	141/241	58					FG09918	267	90/213	42	CAGL0K10274g	232	168/234	71
YJR108W	123
YJR135C	239					ABL073W	244	69/233	29																																	CAGL0M00440g	232	64/253	25	CAH02108.1	229	55/222	24
YER145C	404	orf19.7219	381	224/376	59	AGR129C	383	253/367	68	Afu5g03800	301	136/256	53	AN7033	294	14/44	31									CNC05700	433	146/367	39	CAG86803.1	384	231/368	62					FG02143	339	158/333	47	CAGL0I06743g	408	316/401	78	CAH02720.1	386	255/371	68
YER145C-A
YLR259C	572	orf19.8336	566	447/567	78	AFR155W	563	487/572	85	Afu2g09290	587	408/559	72	AN6089	588	405/556	72	CHG10234	581	405/551	73	CIMG_06278	594	418/585	71	CNB03790	581	396/580	68	CAG87802.1	572	458/575	79					FG06246	587	417/579	72	CAGL0K05973g	568	507/565	89
YKR028W	1098	orf19.12627	861	357/950	37	AFR089W	1031	506/1020	49																	CNG01850	1380	267/1124	23	CAG86528.1	963	371/1061	34
YBR251W	307	orf19.8604	336	129/322	40	AAR027W	316	206/290	71	Afu5g11540	412	78/163	47	AN0142	437	120/366	32	CHG07879	407	106/323	32	CIMG_09156	420	118/347	34	CNF02140	309	60/175	34	CAG85607.1	329	144/305	47					FG00649	504	78/164	47	CAGL0D05412g	322	200/296	67	CAH02433.1	294	189/307	61
YFR038W	853	orf19.9288	864	355/883	40	ADL098C	804	475/833	57	Afu1g13010	867	308/806	38	AN1024	866	300/774	38					CIMG_05922	869	300/732	40	CNK03090	926	313/866	36	CAG84839.1	771	322/780	41									CAGL0J02662g	844	528/840	62
YGL127C	127	orf19.9005	146	52/110	47	AAR164C	127	85/125	68	Afu3g14040	162	32/95	33	AN2495	158	37/102	36					CIMG_03717	147	35/104	33	CNN00730	180	42/82	51	CAG86151.1	135	49/110	44	19074836	103	39/105	37	FG08552	128	33/71	46	CAGL0I00308g	130	96/116	82	CAH01308.1	124	76/111	68
YMR151W
YPL095C	456
YNL240C	491	orf19.12221	609	185/510	36	ABL205C	451	230/492	46	Afu4g11960	597	169/486	34	AN3632	636	165/483	34	CHG01403	586	168/491	34	CIMG_01627	618	177/497	35	CNI03410	650	151/490	30	CAG86206.1	545	188/471	39	19173637	365	86/311	27	FG00475	577	164/484	33	CAGL0J07590g	551	241/571	42	CAH01039.1	469	239/492	48
YML037C	340																																									CAGL0E04268g	454	79/244	32	CAH01719.1	354	69/263	26
YDL233W	458					ABL177W	503	171/451	37					AN6264	387	32/169	18													CAG86170.1	530	107/479	22									CAGL0K04873g	674	124/315	39	CAH01011.1	707	155/437	35
YHL047C	637																																													CAH01911.1	623	389/601	64
YOL133W	121	orf19.233.1	123	72/122	59	ADL181W	108	75/107	70	Afu5g05790	120	58/90	64	AN8844	116	58/90	64	CHG05826	87	33/44	75	CIMG_06244	124	58/90	64	CNB03140	142	50/83	60	CAG89511.1	115	61/115	53	85691093	92	44/83	53	FG02497	110	64/103	62
YJL143W	158	orf19.7790	154	126/154	81	ACR248W	156	139/158	87	Afu2g04270	154	106/138	76	AN1892	153	108/145	74	CHG09330	151	106/155	68	CIMG_05532	152	107/145	73	CNI02620	161	105/156	67	CAG89051.1	154	124/158	78					FG06415	152	106/145	73	CAGL0I05918g	161	151/161	93	CAH02848.1	154	142/158	89
YJL170C	183	orf19.12966	148	13/34	38	AEL129C	191	39/169	23									CHG03852	108	15/58	25									CAG85942.1	158	19/61	31													CAH02881.1	230	48/208	23
YDR109C	715	orf19.10251	742	378/745	50	AGR092W	596	296/518	57	Afu4g04680	634	270/568	47	AN6985	615	272/523	52	CHG10346	598	279/533	52	CIMG_08527	611	272/537	50	CNJ00680	621	239/565	42	CAG88256.1	742	389/748	52					FG01430	610	283/555	50	CAGL0B01727g	577	300/514	58
YJR019C	349	orf19.4122	326	81/312	25	ACL122W	324	113/334	33	Afu1g15170	416	87/351	24	AN0868	365	92/364	25	CHG06205	378	91/380	23	CIMG_03211	356	88/344	25	CNG01920	376	75/347	21	CAG88004.1	326	95/353	26	19173692	294	28/91	30	FG08585	353	46/130	35	CAGL0B04059g	346	210/348	60
YER001W	762																					CIMG_10544	496	83/350	23					CAG86277.1	650	158/649	24
YPL235W	471	orf19.13892	498	371/446	83	AFL142W	469	415/471	88	Afu1g02410	469	337/469	71	AN0327	452	330/453	72	CHG10246	471	332/464	71	CIMG_06255	468	335/471	71	CNA06840	463	302/435	69	CAG87056.1	480	373/445	83	19074927	418	204/429	47	FG06260	464	328/460	71	CAGL0H01001g	476	431/476	90	CAH01761.1	467	429/470	91
YER029C	196	orf19.2621	125	45/125	36	AER432C	158	34/48	70	Afu4g07740	357	39/95	41									CIMG_09586	223	42/100	42	CNJ02650	195	42/96	43	CAG85115.1	144	52/141	36					FG01082	210	42/99	42	CAGL0C02497g	165	109/197	55	CAH01951.1	191	84/197	42
YDR542W
YLR115W	859	orf19.7957	931	265/956	27	AGL182C	803	389/863	45	Afu3g09720	1013	224/970	23	AN3082	1005	214/975	21	CHG09687	956	225/927	24	CIMG_01924	1026	210/986	21	CND02250	899	191/948	20	CAG86922.1	959	268/966	27					FG10795	964	220/972	22	CAGL0D02332g	843	409/867	47
YGR125W	1036	orf19.10733	998	383/966	39	AFR304W	1015	542/1055	51	Afu4g12440	1014	342/845	40	AN3665	1201	351/829	42	CHG01648	492	200/423	47	CIMG_07040	1084	354/842	42	CNA00680	1177	300/819	36	CAG85982.1	1036	423/1035	40	19173379	536	100/440	22	FG01006	1079	345/850	40	CAGL0I10626g	1070	643/1072	59
YGR152C	272	orf19.2614	248	145/251	57	AFR464W	264	174/276	63	Afu5g08950	208	96/173	55									CIMG_06722	217	111/199	55					CAG86488.1	252	139/229	60					FG08817	216	104/202	51	CAGL0E03113g	323	192/327	58	CAH01587.1	259	177/272	65
YBR135W	150	orf19.8869	102	82/95	86	ABR109C	119	104/116	89	Afu8g03920	37	22/32	68	AN9424	146	65/90	72	CHG01709	113	50/71	70	CIMG_02271	113	67/97	69	CNF02160	94	55/83	66	CAG88563.1	102	80/96	83					FG04910	167	68/90	75	CAGL0C00495g	128	112/128	87	CAH01757.1	132	110/126	87
YPR110C	335	orf19.11048	369	243/334	72	ADR031C	364	273/335	81	Afu2g13720	414	184/346	53	AN2415	373	178/345	51	CHG01093	374	171/351	48	CIMG_04634	382	183/352	51	CND03040	350	154/317	48	CAG85988.1	335	252/333	75	85690991	305	110/298	36	FG00365	381	175/350	50	CAGL0B04125g	334	248/335	74	CAH00815.1	334	268/335	80
YBR162C	455	orf19.1690	468	235/480	48	ADR056W	501	250/514	48													CIMG_02259	431	162/408	39					CAG87315.1	435	231/451	51					FG00876	440	155/463	33	CAGL0M05599g	446	276/454	60	CAH02355.1	457	274/460	59
YMR035W	177	orf19.9537	162	83/155	53	ABR086W	168	82/164	50	Afu3g13840	297	59/161	36	AN3149	282	58/147	39	CHG04761	151	38/78	48					CNB04140	187	55/143	38	CAG89337.1	185	87/159	54					FG06221	183	58/162	35	CAGL0F05951g	171	93/163	57
YMR062C	441	orf19.13853	439	247/437	56	ADR138C	443	281/443	63	Afu5g08120	466	234/436	53	AN7722	464	209/404	51	CHG02627	471	228/430	53	CIMG_06190	479	232/441	52	CND03570	476	214/439	48	CAG89575.1	409	243/414	58					FG06094	452	221/435	50	CAGL0F06501g	441	347/441	78
YDR286C	114	orf19.7951	116	30/90	33	AAL086W	140	36/105	34	Afu1g11535	103	28/96	29									CIMG_06991	105	27/100	27					CAG89523.1	189	32/95	33									CAGL0H01111g	114	52/101	51	CAH01537.1	111	41/114	35
YHR045W	560	orf19.11496	449	132/549	24	AAL126C	551	254/553	45	Afu5g09510	561	118/514	22	AN8810	556	126/554	22	CHG07737	560	101/503	20	CIMG_11779	567	115/524	21					CAG87235.1	502	144/556	25					FG06805	560	124/549	22	CAGL0J00297g	564	264/561	47	CAH01544.1	548	256/560	45
YFL002W-A
YDL117W	885	orf19.13620	1020	229/730	31	ADL288C	925	387/960	40	Afu5g03400	1234	210/757	27	AN8210	1789	212/852	24	CHG07173	1357	217/863	25	CIMG_06553	1154	215/850	25					CAG90975.1	1150	235/722	32					FG07343	2332	208/770	27	CAGL0H10516g	880	506/892	56
YDL144C	356	orf19.9982	356	146/351	41	ADR079C	352	183/342	53	Afu3g00740	335	112/352	31													CNC03630	374	95/375	25	CAG87831.1	351	160/352	45					FG06919	330	131/348	37	CAGL0I03740g	353	201/351	57
YMR247W-A
YOL017W	714									Afu5g06370	580	43/190	22																	CAG89790.1	915	140/625	22
YER179W	334	orf19.3760	353	238/347	68	AGR101C	333	288/330	87	Afu7g02200	338	212/333	63	AN9092	658	206/318	64					CIMG_07759	338	210/318	66	CNM01780	323	187/313	59	CAG88286.1	330	246/326	75									CAGL0L12100g	334	282/334	84
YCL021W-A
YIL014C-A
YEL064C	480	orf19.4142	503	216/485	44	AFR671W	488	224/387	57	Afu4g06990	480	186/456	40	AN4428	555	185/412	44	CHG10387	1169	176/379	46	CIMG_04135	544	174/425	40	CNB04750	511	163/413	39	CAG88124.1	497	224/476	47					FG04398	553	174/415	41					CAH01149.1	465	246/464	53
YAL034W-A
YGL160W	570	orf19.867	537	150/576	26	AFR116W	516	206/564	36																					CAG89103.1	512	177/556	31									CAGL0K05863g	532	233/567	41
YGL188C
YMR202W	222	orf19.13447	217	128/218	58	AFL181C	222	171/222	77	Afu1g04720	239	99/192	51	AN0451	220	104/200	52	CHG07141	233	108/216	50					CNA08290	253	105/225	46	CAG87043.1	217	127/220	57					FG07315	235	112/218	51	CAGL0L10714g	224	170/224	75
YPL146C	455	orf19.14175	416	192/460	41	ACR126W	436	259/448	57	Afu2g05550	430	148/463	31					CHG03782	381	102/387	26	CIMG_00757	427	148/475	31	CNA04950	457	132/466	28	CAG86458.1	404	188/447	42					FG02478	440	150/468	32	CAGL0M02409g	447	285/458	62
YDR453C	196
YLR026C	340	orf19.13460	337	163/353	46	AFR210C	329	187/347	53	Afu3g07590	346	128/348	36	AN9526	344	127/343	37	CHG06637	317	119/314	37	CIMG_05653	322	121/338	35	CNJ03350	364	135/368	36	CAG86998.1	338	168/361	46	19173621	240	32/126	25	FG08940	321	136/343	39	CAGL0D01914g	335	236/355	66
YER107W-A
YML070W	584					AER139C	588	340/580	58																																	CAGL0L11374g	582	369/582	63	CAH02144.1	585	405/581	69
YOR326W	1574	orf19.12482	1561	899/1571	57	ADR354W	1558	1024/1573	65	Afu5g05550	1529	685/1566	43	AN8862	1569	741/1605	46	CHG07791	1530	420/1087	38	CIMG_06361	1574	741/1599	46	CND05780	1576	676/1609	42	CAG86850.1	1568	929/1575	58					FG07469	1583	740/1588	46	CAGL0F00671g	1566	1209/1573	76	CAH02759.1	1550	1006/1570	64
YGR036C	239	orf19.11166	241	95/223	42	ACL186W	234	118/217	54	Afu6g04240	214	60/196	30	AN6610	238	67/193	34	CHG02520	275	69/251	27	CIMG_10183	263	72/247	29	CNC00710	253	59/181	32	CAG85815.1	290	96/229	41					FG07154	236	72/236	30	CAGL0K04103g	234	136/224	60	CAH02182.1	231	123/225	54
YOR353C	791	orf19.11928	821	135/541	24	ADR381C	719	349/770	45	Afu4g07260	972	52/130	40	AN4435	980	137/605	22					CIMG_04076	958	52/168	30	CNB04070	1281	51/147	34									FG00627	979	67/216	31	CAGL0D02288g	868	386/832	46	CAH01637.1	792	304/792	38
YBR046C	334	orf19.9802	384	196/330	59	ABL090W	334	190/330	57	Afu5g11430	382	158/334	47	AN0158	332	151/328	46	CHG04002	345	137/346	39	CIMG_09146	336	152/333	45	CNB01200	358	130/335	38	CAG89794.1	338	199/333	59					FG05690	329	145/330	43	CAGL0H09944g	333	193/331	58	CAH03050.1	353	214/332	64
YJL221C	589
YNL008C	669	orf19.13798	714	151/623	24					Afu6g10590	972	26/50	52									CIMG_09675	986	23/50	46													FG04276	925	34/129	26	CAGL0A03344g	625	189/660	28
YBR126W-A
YBL059C-A
YOR042W	411	orf19.8078	422	114/369	30	ACR083C	375	159/422	37	Afu1g09250	398	98/355	27	AN1362	395	66/195	33	CHG07927	442	106/392	27	CIMG_07142	412	91/344	26	CNA06960	436	83/373	22	CAG87856.1	436	118/398	29									CAGL0L09933g	408	191/402	47
YDL028C	764	orf19.7293	690	178/359	49	ADR317C	819	370/816	45	Afu3g08100	841	208/690	30	AN2927	828	141/338	41					CIMG_07588	489	150/371	40	CNF03190	593	129/313	41	CAG85233.1	835	279/825	33	19073972	586	116/299	38	FG01137	884	152/331	45	CAGL0K01617g	774	347/803	43	CAH01218.1	793	329/785	41
YJR052W	565	orf19.9070	658	191/476	40	ACL088C	548	294/573	51	Afu7g03830	642	126/581	21	AN4271	586	143/619	23	CHG07149	639	97/434	22	CIMG_07486	690	138/611	22	CNL04270	600	110/435	25	CAG85138.1	630	209/653	32					FG05905	634	133/622	21	CAGL0D06006g	594	351/596	58	CAH02944.1	575	289/586	49
YGR186W	735	orf19.12054	608	174/493	35	AAL149C	623	388/727	53	Afu3g04230	667	105/317	33					CHG04784	698	118/440	26	CIMG_08480	710	110/333	33	CNC00680	768	137/528	25	CAG90841.1	601	170/469	36					FG04264	663	101/326	30	CAGL0D05478g	724	484/756	64
YKR075W-A
YMR096W	297	orf19.10464	292	210/293	71																									CAG88726.1	294	214/295	72					FG05035	311	186/295	63
YBL054W	525									Afu2g03020	341	32/112	28
YNL158W	198	orf19.7924	218	43/210	20	AFR046C	209	46/160	28					AN0315	234	17/50	34	CHG10181	258	28/109	25									CAG90025.1	221	46/222	20					FG00640	242	22/97	22	CAGL0J05896g	191	49/202	24
YNL185C	158	orf19.13611	143	92/155	59	ABL144C	149	120/158	75	Afu5g11830	153	87/154	56	AN0116	153	86/154	55	CHG05027	154	83/157	52	CIMG_09189	154	88/153	57	CNB01910	145	83/158	52	CAG88843.1	143	95/155	61					FG06204	156	79/149	53	CAGL0J11330g	149	124/158	78	CAH00534.1	149	123/158	77
YIL168W
YCR106W	832																									CNC03640	316	19/54	35													CAGL0D02486g	878	213/763	27
YDL178W	530	orf19.7932	527	336/499	67	ACL021C	534	351/489	71	Afu5g02230	571	282/489	57	AN8033	1217	284/485	58	CHG05719	552	283/497	56	CIMG_06424_1	551	287/497	57	CNK01540	537	264/484	54	CAG85397.1	536	357/516	69					FG07283	1091	275/488	56	CAGL0J06314g	543	385/514	74
YNR006W	622	orf19.13452	841	226/658	34	AFL176C	604	278/643	43	Afu2g04740	729	198/649	30	AN2071	715	203/624	32	CHG09221	691	165/661	24	CIMG_10699	476	78/291	26	CNE03710	750	179/658	27	CAG87036.1	732	226/665	33					FG08545	717	208/677	30	CAGL0I05830g	603	343/640	53
YOL078W	1176	orf19.12688	983	228/1086	20	AER023C	1039	383/1186	32	Afu2g12210	854	43/117	36	AN6304	843	45/116	38	CHG02915	720	63/206	30					CNJ01240	741	91/388	23	CAG90432.1	1001	212/967	21					FG05459	821	43/107	40	CAGL0I07953g	1235	580/1275	45
YIR016W	265
YIR043C
YJL088W	338	orf19.13053	345	213/335	63	AFR098W	349	227/332	68	Afu4g07190	371	167/336	49	AN4409	397	170/334	50	CHG10313	359	157/335	46	CIMG_04084	349	172/335	51	CNC04300	370	136/335	40	CAG86757.1	320	199/321	61					FG06281	336	162/329	49	CAGL0I10791g	326	240/330	72
YLR343W	555	orf19.11177	641	227/450	50	ACL182C	536	282/514	54																																	CAGL0G01056g	542	294/527	55	CAH02187.1	526	291/511	56
YLR370C	178	orf19.7768	182	107/185	57	AFR584C	185	132/178	74	Afu5g01860	188	91/193	47	AN8065	191	95/192	49	CHG02167	192	98/195	50	CIMG_06392	188	96/193	49	CNJ01950	222	100/200	50	CAG90240.1	176	118/179	65					FG01601	728	102/195	52	CAGL0G04895g	176	137/178	76	CAH02271.1	176	140/178	78
YGL211W	359	orf19.12104	395	257/381	67	AER437C	373	283/373	75	Afu1g04710	420	180/280	64	AN0450	422	185/337	54	CHG08946	402	177/267	66	CIMG_11442	406	180/266	67	CNE04150	363	201/328	61	CAG90110.1	377	260/368	70	19173081	317	155/322	48	FG08479	392	184/326	56	CAGL0K09416g	358	297/359	82	CAH01956.1	371	284/371	76
YGL239C
YKL025C	679	orf19.11493	698	231/733	31	ACR172W	612	308/691	44	Afu1g14310	466	117/350	33	AN0769	625	158/461	34	CHG06614	671	148/556	26	CIMG_03141	599	97/282	34	CNJ02470	684	189/700	27	CAG87233.1	660	226/695	32					FG08928	579	165/561	29	CAGL0L09889g	717	298/751	39
YMR263W	201	orf19.6667	168	59/171	34	AER278W	224	92/165	55																					CAG89557.1	151	50/153	32									CAGL0H02343g	178	100/173	57
YMR290C	505	orf19.11444	569	390/499	78	AGR333C	504	425/495	85	Afu4g13330	668	370/487	75	AN1949	609	369/502	73	CHG10683	586	356/491	72	CIMG_00559	604	371/498	74	CNB01060	607	359/508	70	CAG90938.1	568	405/495	81					FG04350	590	368/489	75	CAGL0M13519g	494	442/500	88	CAH03010.1	497	440/498	88
YFL008W	1225	orf19.11845	1240	484/1242	38	AGL023W	1222	650/1230	52	Afu3g08260	1289	441/1281	34	AN2963	1261	442/1281	34	CHG02599	1219	406/1251	32	CIMG_07602	1261	445/1273	34	CNB02640	1202	406/1246	32	CAG89604.1	1240	502/1242	40	19074170	1162	336/1284	26	FG01910	1263	420/1262	33	CAGL0F02079g	1223	692/1225	56	CAH00493.1	1243	636/1243	51
YDR504C	127	orf19.8674	122	18/45	40																	CIMG_11766	122	39743	45
YLR087C	2958	orf19.8571	2967	884/3096	28	AGR088W	2887	937/2993	31	Afu2g13520	3190	318/1209	26	AN6329	3223	328/1210	27	CHG04624	3251	335/1191	28	CIMG_05033	3204	325/1269	25	CNC01530	2933	256/1075	23									FG09575	3213	314/1193	26	CAGL0L12210g	2981	1610/2990	53
YAL045C
YML121W	310	orf19.11100	296	161/291	55	AFR446W	299	242/310	78	Afu5g09650	336	138/313	44	AN8796	332	139/313	44	CHG07517	407	131/295	44	CIMG_06655	338	137/317	43	CNA07810	379	146/320	45	CAG86712.1	334	217/329	65					FG05865	357	130/264	49	CAGL0B02453g	316	247/311	79	CAH01332.1	299	235/310	75
YPR028W	180	orf19.2168.3	173	81/180	45	ADR063W	189	107/185	57	Afu5g06320	169	65/174	37	AN2279	169	65/174	37	CHG07765	171	66/153	43	CIMG_05984	170	72/173	41	CNF03700	206	59/140	42	CAG85445.1	177	83/176	47	85014507	179	35/130	26	FG07419	169	59/138	42	CAGL0K05203g	177	121/180	67
YNL069C	198									Afu1g05990	171	100/150	66																					19074217	198	72/190	37
YDR220C
YHR007C	530	orf19.922	528	338/521	64	ADR162W	529	375/528	71	Afu7g03740	524	249/498	50	AN1901	511	250/498	50	CHG01652	530	241/521	46	CIMG_07469	530	246/507	48	CNA00300	550	238/531	44	CAG88416.1	523	340/509	66					FG01000	526	243/515	47	CAGL0E04334g	533	440/526	83
YIL079C	360																									CNA02330	651	66/182	36													CAGL0J09460g	344	183/375	48
YCR017C	953	orf19.10735	1022	439/970	45	AEL043W	953	516/976	52	Afu3g09740	939	448/972	46	AN5011	949	453/973	46	CHG02347	963	470/991	47	CIMG_01934	946	451/982	45	CNL05400	1820	55/82	67	CAG89636.1	969	458/979	46					FG06069	961	448/978	45	CAGL0L07854g	976	616/969	63	CAH03073.1	977	551/998	55
YJR103W	564
YJR130C	639	orf19.1033	595	307/643	47	AER164C	645	379/660	57	Afu3g05480	508	217/583	37	AN3456	594	266/663	40	CHG00461	583	236/669	35	CIMG_02107	609	253/670	37	CNC01220	663	247/656	37	CAG87023.1	591	295/665	44					FG09855	597	256/666	38	CAGL0M00550g	569	234/402	58	CAH02120.1	688	409/696	58
YKL175W	503	orf19.1534	591	155/569	27	AEL126W	400	129/257	50	Afu2g08740	508	131/465	28	AN6122	460	64/151	42	CHG05740	277	49/187	26	CIMG_00822	506	134/497	26					CAG90134.1	486	155/502	30					FG06685	494	119/436	27	CAGL0M08250g	572	274/580	47	CAH02884.1	473	229/518	44
YLR254C	189					AFR118W	232	38/108	35
YGR264C	751	orf19.11437	748	446/746	59	AGR332C	750	527/750	70	Afu1g09010	651	341/572	59	AN1380	658	342/572	59	CHG09575	570	277/576	48	CIMG_07174	657	347/572	60	CND04250	724	309/594	52	CAG90933.1	755	469/753	62	19074889	550	225/550	40	FG08614	673	311/603	51	CAGL0F08459g	750	574/751	76	CAH03009.1	777	517/747	69
YKR023W	530	orf19.9927	357	130/369	35	AFR080W	505	210/545	38	Afu6g02200	537	115/494	23	AN8687	523	80/287	27	CHG05157	541	97/350	27	CIMG_05832	525	70/288	24					CAG84982.1	520	178/538	33					FG02462	528	117/500	23	CAGL0L03069g	532	242/542	44
YGL122C	525	orf19.10844	431	135/374	36	AAR178C	486	268/537	49	Afu6g08450	492	122/527	23	AN3919	503	117/526	22					CIMG_01105	522	115/525	21					CAG84701.1	481	201/521	38									CAGL0F07095g	531	363/566	64
YAR070C	99	orf19.8166	104	15/56	26
YMR147W	223
YPL063W	476	orf19.8297	469	218/479	45	ADR045W	476	273/469	58	Afu2g03420	572	162/362	44	AN4490	532	177/461	38	CHG02119	537	157/378	41	CIMG_04526	575	157/403	38	CNA05150	516	145/408	35	CAG85644.1	471	221/465	47					FG09359	525	162/421	38	CAGL0H05159g	485	327/482	67	CAH00081.1	480	310/484	64
YMR174C	68
YPL090C	236	orf19.4660	236	185/235	78	AGR197C	236	208/236	88	Afu4g10800	237	170/236	72	AN1964	237	177/236	75	CHG10165	238	157/238	65	CIMG_01482_1	239	165/238	69	CND02780	237	145/237	61	CAG85082.1	236	183/236	77	19173606	203	70/183	38	FG00634	237	159/236	67	CAGL0M06303g	236	212/236	89	CAH00122.1	236	207/236	87
YNL209W	613	orf19.13724	613	522/613	85	ABL174C	613	552/613	90	Afu8g03930	614	459/614	74					CHG01675	620	458/620	73	CIMG_02269	614	448/614	72	CNA03160	614	428/612	69	CAG84788.1	613	523/613	85									CAGL0K04741g	613	582/613	94	CAH01002.1	613	556/613	90
YHR157W	182
YML005W	462	orf19.7369	419	168/475	35	ADL199W	425	192/452	42	Afu5g11650	448	128/415	30	AN0130	439	132/446	29	CHG08119	606	81/258	31	CIMG_09168	425	143/429	33					CAG84728.1	415	161/470	34					FG01465	378	131/414	31	CAGL0M06809g	415	219/457	47
YML032C	471	orf19.11684	564	141/414	34	AER306C	435	247/467	52	Afu4g06970	564	97/195	49	AN4407	582	90/193	46	CHG07076	611	82/159	51					CNB00790	594	82/156	52	CAG90227.1	573	151/477	31	85014303	204	84/164	51	FG10158	519	82/162	50	CAGL0G07381g	505	261/519	50	CAH02003.1	436	241/420	57
YDL229W	613
YEL032C-A
YHL015W	121	orf19.13732	119	90/115	78	ABR041C	117	82/115	71	Afu2g02150	116	67/114	58	AN4594	115	67/113	59	CHG02339	116	66/113	58	CIMG_05515	116	66/114	57	CNC01410	119	64/115	55	CAG84794.1	118	88/115	76	19074872	120	28/103	27	FG05493	116	60/100	60	CAGL0K03135g	119	106/121	87
YCL052C	416	orf19.10951	489	103/351	29	AFR733W	463	152/407	37	Afu5g06810	600	65/227	28	AN2240	440	74/249	29	CHG03338	488	38/139	27	CIMG_05986	527	68/256	26					CAG89505.1	450	78/266	29					FG05478	488	70/275	25	CAGL0B00506g	416	156/420	37	CAH01079.1	414	146/405	36
YOL129W	184	orf19.3458	181	98/185	52	ADL169W	176	115/180	63	Afu6g04760	185	72/146	49	AN6544	174	85/165	51	CHG07168	171	78/163	47	CIMG_02788	173	86/163	52	CNB00090	214	78/211	36	CAG87766.1	177	100/188	53					FG07322	171	77/163	47	CAGL0E01639g	181	123/176	69
YDR104C	1245	orf19.9676	833	224/795	28	AGR105C	1205	386/1256	30	Afu3g13830	1035	226/800	28	AN3148	1055	222/805	27					CIMG_00092	1108	272/1045	26	CND03530	751	115/503	22	CAG90578.1	1039	318/1047	30
YLR421C	156	orf19.8660	156	53/152	34	AER100C	154	65/132	49	Afu1g11120	325	17/44	38	AN1167	382	35/106	33	CHG01634	387	44/177	24	CIMG_06962	391	49/169	28	CNE01550	306	31/99	31	CAG87183.1	142	55/145	37					FG01009	389	47/165	28	CAGL0J04620g	151	81/155	52	CAH00292.1	206	72/152	47
YMR314W	234	orf19.7178	283	148/235	62	AGL336W	306	188/234	80	Afu6g04790	262	141/240	58	AN6547	259	138/234	58	CHG07776	267	135/244	55	CIMG_02718	265	135/243	55	CNB05540	299	120/218	55	CAG90764.1	279	154/235	65	19074967	239	59/206	28	FG05222	254	133/243	54	CAGL0M14003g	233	197/234	84	CAH03032.1	233	194/234	82
YPL230W	391	orf19.8342	742	105/374	28	AFL136W	409	93/266	34	Afu3g09820	637	54/139	38					CHG00101	726	63/185	34					CNK03070	1161	90/373	24	CAG87810.1	472	74/230	32					FG07928	720	102/400	25	CAGL0E06116g	613	59/137	43	CAH01766.1	331	94/293	32
YPL258C	551					AER226W	316	125/297	42									CHG05546	467	171/491	34																									CAH02544.1	539	201/535	37
YDR538W	242	orf19.13153	229	138/190	72									AN7163	739	69/117	58													CAG90010.1	284	139/188	73					FG06435	225	121/193	62
YGR148C	155													AN8704	160	105/160	65	CHG06288	161	106/161	65					CNG02920	150	82/149	55									FG08676	160	102/160	63	CAGL0A01562g	155	138/155	89
YPR089W	888	orf19.8377	856	251/924	27	ABR111C	789	356/866	41	Afu3g12450	893	161/721	22	AN3093	1395	146/690	21	CHG07900	723	82/380	21	CIMG_03409	833	138/638	21	CNG03800	1026	27/83	32	CAG84438.1	835	251/882	28									CAGL0K08008g	890	446/912	48	CAH01759.1	751	307/775	39
YMR030W	376									Afu3g13420	638	22/64	34																									FG08001	273	23/89	25
YDR254W	458	orf19.14141	465	118/413	28	AGL251C	398	136/454	29	Afu4g06540	470	88/430	20	AN4360	497	104/500	20	CHG08201	384	47/170	27	CIMG_04171	513	114/521	21					CAG87211.1	480	130/420	30					FG05172	468	65/255	25	CAGL0B02673g	471	180/481	37	CAH00682.1	409	132/461	28
YDR281C	104
YHR040W	366	orf19.9800	362	101/362	27	AAL077C	361	146/377	38	Afu5g14010	412	89/402	22	AN2693	466	52/196	26	CHG08123	580	55/202	27	CIMG_00244	393	57/166	34					CAG89796.1	369	103/382	26					FG05180	424	50/180	27	CAGL0F09009g	370	158/386	40	CAH01526.1	422	162/414	39
YOR154W	587	orf19.12200	558	185/500	37	AFR673C	765	240/485	49	Afu5g06480	904	125/306	40	AN2264	1428	114/281	40	CHG03366	945	121/343	35	CIMG_06025	857	177/568	31	CNL04360	718	94/402	23	CAG89169.1	667	180/476	37					FG02611	903	127/400	31					CAH01146.1	566	224/517	43
YDL112W	1436	orf19.12505	1440	457/1524	29	ADL294C	1372	497/1256	39																	CNJ03130	314	14185	28	CAG90782.1	1441	496/1507	32									CAGL0H10406g	1420	643/1445	44
YMR086C-A
YJL022W	102
YLR305C	1900	orf19.9377	1927	788/1929	40	ADL033W	1916	990/1916	51	Afu7g03760	1804	291/485	60	AN4278	1918	666/1987	33	CHG02728	1944	608/1572	38	CIMG_07471	1978	692/2025	34	CNI02140	2043	502/1563	32					19074845	1433	177/440	40	FG01161	1935	652/1930	33	CAGL0D06446g	1902	1055/1902	55	CAH01824.1	1898	950/1926	49
YEL032W	971	orf19.9457	878	510/974	52	AFR355C	943	636/981	64	Afu1g03920	845	427/866	49	AN4044	2110	422/886	47	CHG04553	514	236/568	41					CNA00900	876	432/965	44	CAG86089.1	856	513/967	53	19173355	687	266/550	48					CAGL0L01397g	945	688/966	71	CAH00044.1	931	636/978	65
YPL152W-A
YGL156W	1083	orf19.10284	1155	541/1178	45	AGR385C	1084	707/1086	65	Afu3g08200	1088	491/1110	44	AN2936	1059	476/1075	44	CHG00979	1060	484/1092	44	CIMG_07597	1085	498/1119	44	CNA06750	1147	437/1155	37	CAG90819.1	1112	530/1128	46	19073949	145	20/53	37	FG06831	1136	503/1107	45	CAGL0E05148g	1081	755/1081	69
YGL183C	219	orf19.13561	201	55/213	25	ACL056C	225	89/220	40	Afu4g09640	189	52/165	31	AN1843	221	55/201	27					CIMG_07931	217	54/198	27	CNH00320	299	40/203	19	CAG87731.1	211	79/226	34	19074771	203	48/201	23					CAGL0L06050g	222	98/217	45	CAH01815.1	225	92/219	42
YPL114W	139
YMR225C	98	orf19.639.1	91	37/96	38	AFR558C	98	52/96	54																					CAG90886.1	98	43/97	44					FG00495	50	2007-12-29	41					CAH01352.1	98	59/96	61
YPL141C	865	orf19.11235	994	315/939	33	ACR119W	931	385/981	39																	CNH02070	1412	199/479	41	CAG86498.1	979	324/979	33									CAGL0M02519g	756	394/890	44	CAH00485.1	909	436/946	46
YDR421W	950	orf19.10530	1065	340/1026	33	ADR199C	944	388/985	39	Afu5g13310	1027	131/548	23	AN1893	692	50/147	34	CHG03119	977	120/486	24	CIMG_03315	851	129/471	27	CNI02050	908	109/455	23	CAG90570.1	944	368/989	37					FG04109	1013	132/507	26	CAGL0F03025g	928	375/963	38	CAH02667.1	945	416/963	43
YNL297C	1636	orf19.12405	1634	465/1708	27	AEL204C	1591	662/1634	40	Afu4g12070	1688	419/1769	23	AN3643	1629	374/1653	22	CHG09307	1534	217/976	22	CIMG_01636	1720	424/1779	23	CNA07640	1669	227/1117	20	CAG88185.1	1599	511/1676	30									CAGL0M03707g	1659	718/1651	43	CAH02918.1	1602	597/1641	36
YDR449C	440	orf19.9866	431	179/454	39	AER317W	442	275/440	62	Afu3g09750	332	80/237	33	AN5010	371	91/279	32	CHG02348	437	72/271	26	CIMG_01933	390	99/277	35	CNB05270	447	77/239	32	CAG90652.1	431	191/451	42	19074430	258	55/207	26	FG06070	395	79/283	27	CAGL0K06215g	453	296/451	65	CAH01991.1	454	287/453	63
YHR208W	393					ADL384W	376	256/372	68					AN4323	495	224/364	61					CIMG_04203	417	220/364	60									19074581	409	46/166	27					CAGL0F09207g	395	308/372	82	CAH03039.1	407	315/383	82
YGR004W	462																									CNA01550	685	39/156	25
YOR321W	753																																	19074049	671	239/698	34
YLL066W-B
YDR138W	752					AGL181C	711	197/738	26																																	CAGL0B01617g	708	217/631	34
YNL003C	284	orf19.7082	272	171/275	62	AAL014C	271	188/270	69	Afu5g11850	321	122/303	40					CHG08018	244	95/179	53	CIMG_09194	393	121/304	39	CNG03030	307	126/288	43	CAG90499.1	280	168/279	60					FG04352	280	130/268	48	CAGL0H03839g	282	206/282	73	CAH00376.1	274	196/268	73
YLR455W	304					AEL263C	333	126/313	40					AN1466	621	75/369	20									CNI02650	448	69/272	25	CAG89261.1	493	89/339	26									CAGL0H00308g	320	155/300	51	CAH02402.1	337	127/330	38
YHR214C-B
YIL013C	1411
YDL023C	106																																													CAH01227.1	56	40/56	71
YJR048W	109	orf19.9339	110	88/104	84	AFR360W	155	85/106	80	Afu2g13110	235	73/96	76	AN6246	144	73/101	72	CHG07891	106	70/99	70	CIMG_05096	112	74/105	70					CAG86310.1	110	82/104	78					FG10881	109	71/105	67	CAGL0I01408g	104	91/100	91
YMR158W-B
YER058W	107	orf19.6225.1	97	44/103	42	ADL076W	113	63/103	61	Afu7g02030	82	32/97	32									CIMG_12016	89	30/91	32	CNB00730	130	30/122	24	CAG87269.1	89	44/100	44					FG02660	85	30/98	30	CAGL0J02926g	127	69/103	66	CAH01421.1	103	70/106	66
YER085C	173									Afu3g00645	209	1939-12-01	30
YLR171W																						CIMG_05556	254	39772	55
YLR199C	276					ACL145W	234	72/248	29					AN8091	411	19/72	26													CAG90316.1	276	63/262	24									CAGL0A03993g	215	83/212	39	CAH00705.1	177	61/188	32
YGR181W	105	orf19.10268	109	50/103	48	AAL144C	103	69/105	65	Afu2g12190	113	33/84	39	AN6306	108	37/97	38	CHG05840	86	26/72	36	CIMG_05384	118	29/77	37	CNG02760	99	39/97	40	CAG90829.1	98	53/94	56					FG07248	82	26/68	38	CAGL0H09306g	95	63/97	64
YBR191W	160	orf19.840	160	132/160	82	AEL254W	160	148/160	92	Afu3g06960	158	104/160	65	AN4802	158	104/160	65	CHG06595	160	100/160	62					CNE02170	160	110/160	68	CAG85171.1	160	127/160	79	19173630	160	63/155	40	FG08895	160	98/160	61	CAGL0M06523g	160	150/160	93	CAH00106.1	160	151/160	94
YLL057C	412	orf19.8760	386	195/377	51	ACR293C	386	242/374	64	Afu8g02210	396	153/331	46	AN2200	383	162/352	46	CHG04941	287	106/226	46					CNG01960	432	125/335	37	CAG85859.1	385	230/372	61					FG01661	380	162/358	45
YPR167C	261	orf19.10618	252	152/257	59	AEL259W	265	150/255	58	Afu3g06540	308	156/253	61	AN4770	302	153/251	60	CHG06542	298	132/256	51	CIMG_00456	304	153/253	60	CNB03860	272	130/243	53	CAG85650.1	260	160/256	62					FG08528	316	127/252	50	CAGL0I08503g	259	194/260	74	CAH02398.1	264	185/260	71
YPL025C	185													AN4296	202	1932-12-01	37					CIMG_11709	118	39745	41
YNL180C	331					ABL139C	294	159/333	47																																	CAGL0J11242g	384	177/390	45	CAH00529.1	254	148/283	52
YDL173W	295	orf19.8704	202	79/298	26	ADR291C	134	53/150	35	Afu4g13380	161	22/67	32	AN0365	133	26/77	33	CHG07092	162	28/77	36					CNJ01900	298	66/250	26	CAG90346.1	208	45/126	35									CAGL0L01067g	205	68/212	32
YNR029C	429	orf19.12632	375	178/366	48	AAR044W	410	221/426	51	Afu2g11720	402	134/382	35	AN6191	392	126/357	35	CHG04695	1105	93/204	45	CIMG_08141	397	137/353	38	CNE00900	401	130/387	33	CAG86521.1	426	179/387	46					FG05100	938	134/359	37	CAGL0M10747g	432	268/438	61	CAH01435.1	422	246/432	56
YIR039C	537
YJL083W	604	orf19.14215	638	144/575	25	AFR103W	744	154/354	43	Afu5g12070	513	62/166	37	AN0095	552	136/570	23	CHG03083	741	62/196	31									CAG87362.1	765	89/271	32	19173495	260	20/53	37					CAGL0M03157g	870	213/609	34	CAH00263.1	638	204/663	30
YDR021W	399	orf19.10024	399	272/398	68	AER408W	398	316/399	79	Afu5g02410	505	251/385	65	AN8016	399	255/395	64	CHG07659	394	249/378	65	CIMG_06450	399	255/397	64	CNC06360	396	254/392	64	CAG86782.1	399	276/398	69					FG05858	401	255/395	64	CAGL0M06567g	399	328/399	82	CAH03054.1	398	317/399	79
YBR111W-A
YGL207W	1035	orf19.10402	1060	537/1080	49	AER360C	1031	733/1038	70	Afu1g07720	1019	467/1048	44	AN5102	1049	466/1052	44	CHG00690	1033	449/1047	42	CIMG_02554	1023	456/1049	43	CNC02310	1035	434/1050	41	CAG85117.1	1033	540/1048	51	19173002	858	200/748	26	FG10040	1034	457/1056	43	CAGL0C03047g	1027	801/1035	77
YKL020C	1082	orf19.1751	742	205/574	35					Afu1g12550	1407	250/1083	23	AN1039	1393	215/958	22	CHG10367	1400	217/872	24																	FG01442	1385	260/1104	23
YPL175W	452	orf19.8117	452	265/454	58	AAL108C	437	298/437	68	Afu1g16950	488	257/473	54	AN0636	488	259/472	54	CHG10552	486	258/482	53	CIMG_02994	494	256/470	54	CND02330	783	190/436	43	CAG89375.1	454	263/456	57	85014353	408	161/407	39	FG00960	501	254/480	52	CAGL0F03597g	454	317/445	71	CAH01482.1	446	294/435	67
YNL320W	284	orf19.7627	296	136/285	47	ADL187W	285	161/278	57	Afu7g04660	311	114/274	41	AN3757	286	107/280	38	CHG01847	275	105/256	41	CIMG_07565	311	108/274	39	CND02210	358	114/321	35	CAG84923.1	286	124/265	46	85014263	326	41/125	32	FG07077	402	108/258	41	CAGL0M04125g	290	197/286	68
YAL013W	420	orf19.808	610	121/443	27	AEL344W	540	171/308	55	Afu8g04410	734	75/340	22	AN1453	677	82/369	22	CHG01797	673	69/328	21	CIMG_02208	735	84/415	20					CAG86473.1	542	115/388	29					FG00399	572	74/335	22	CAGL0H06347g	592	183/327	55
YLR082C	392
YAL040C	580	orf19.9515	465	137/460	29	ADR384W	458	153/465	32																					CAG88067.1	418	129/451	28									CAGL0M11990g	617	227/569	39	CAH01633.1	416	145/460	31
YML117W	1134					ABL122C	1043	387/1141	33																					CAG88756.1	1007	257/1120	22									CAGL0B02365g	1172	458/1156	39	CAH00231.1	1151	393/1237	31
YIL156W-A
YOR382W	153																																													CAH01275.1	159	82/150	54
YPR050C	137																																													CAH02462.1	75	33/58	56
YDR199W	121
YNL064C	409	orf19.8136	393	259/410	63	ADL257C	410	294/411	71	Afu1g05040	413	231/421	54	AN2731	464	214/408	52	CHG00974	414	218/423	51	CIMG_04887	411	217/422	51	CNB04310	404	210/417	50	CAG89658.1	406	275/414	66	19074498	398	126/372	33	FG06825	417	211/423	49	CAGL0J09966g	407	336/410	81
YIL074C	469					ACL032C	470	380/463	82													CIMG_06353	480	297/465	63	CNA07520	508	249/454	54									FG07468	474	291/445	65	CAGL0M12837g	466	399/461	86
YOR099W	393	orf19.9234	431	228/364	62					Afu5g10760	400	194/318	61	AN2752	449	188/322	58	CHG04128	418	197/321	61	CIMG_00718	424	203/351	57	CNB03210	384	165/307	53	CAG87338.1	418	213/319	66	19074191	322	150/303	49					CAGL0B04565g	401	250/398	62	CAH01651.1	406	245/398	61
YDL057W	328	orf19.8208	660	96/278	34	AFR601C	662	120/312	38	Afu3g03890	453	28/114	24																	CAG86938.1	641	93/280	33									CAGL0D00990g	308	128/321	39
YOR116C	1460	orf19.3103	1448	1121/1459	76	AER252C	1459	1218/1460	83	Afu3g14370	1453	812/1463	55	AN2512	2092	801/1462	54	CHG08628	1290	656/1222	53	CIMG_05636	1444	808/1458	55	CNF00390	1466	770/1456	52	CAG90588.1	1457	1126/1465	76	19074431	1349	642/1433	44	FG09860	2443	781/1437	54	CAGL0L11660g	1459	1253/1459	85
YJR126C	811	orf19.7106	767	246/713	34	AER157C	785	309/746	41	Afu1g03740	740	219/691	31	AN4018	772	229/646	35	CHG00858	935	241/797	30	CIMG_04607	768	238/691	34	CNA02920	911	179/510	35	CAG89316.1	808	235/746	31					FG00925	787	230/714	32	CAGL0M00616g	772	297/752	39	CAH02128.1	775	345/768	44
YHL002C-A
YKL170W	138	orf19.5684	132	81/136	59	AEL119W	138	99/137	72	Afu2g08520	227	68/137	49	AN6146	119	55/112	49	CHG03518	128	58/131	44	CIMG_00842	131	51/108	47	CNC05320	149	65/151	43	CAG85404.1	132	75/136	55					FG06530	131	61/135	45	CAGL0M08338g	138	117/138	84	CAH02891.1	138	105/138	76
YKL198C	649
YGR232W	228	orf19.13382	249	105/243	43	ADL142C	229	106/229	46	Afu1g10700	243	86/223	38	AN1209	237	89/227	39	CHG10587	871	58/190	30	CIMG_08979	239	79/227	34	CNK02010	236	78/218	35	CAG86296.1	239	91/229	39					FG01338	226	84/224	37	CAGL0L06600g	231	125/229	54
YKR046C	283					AEL108W	328	92/280	32																																	CAGL0M05995g	315	121/278	43
YBR242W	238																									CND04670	250	62/184	33	CAG84862.1	220	103/206	50									CAGL0C01749g	235	140/232	60
YFR029W	678	orf19.12010	775	218/773	28	AFR608W	573	240/412	58																					CAG86396.1	735	221/774	28									CAGL0I09130g	726	341/745	45
YFR056C																										CNB01630	536	25/78	32
YGL118C	145																																					FG00164	157	1935-11-01	31
YPL059W	150	orf19.10298	175	90/124	72	ADR053W	138	93/130	71	Afu4g05950	93	66/90	73	AN4304	149	81/113	71					CIMG_04232	152	86/133	64	CNB04720	152	69/121	57									FG04567	159	76/117	64	CAGL0M07271g	149	107/131	81	CAH02350.1	142	99/133	74
YPL086C	557	orf19.7387	547	488/546	89	AGR201C	600	511/552	92	Afu5g06140	574	429/555	77	AN2294	574	427/554	77	CHG07428	579	403/545	73	CIMG_06045	580	423/549	77	CNK00950	557	391/543	72	CAG87345.1	558	493/547	90	19173436	613	351/569	61	FG02040	572	424/552	76	CAGL0M06369g	557	529/557	94	CAH00117.1	561	522/557	93
YNL231C	351	orf19.8629	369	199/312	63	ABL198C	341	223/340	65	Afu5g13000	384	145/309	46	AN6853	414	138/307	44	CHG07581	658	158/312	50	CIMG_09269	397	148/302	49	CNL06310	443	97/215	45	CAG84709.1	348	200/324	61					FG05890	350	142/322	44	CAGL0J07436g	344	258/345	74	CAH01032.1	166	130/165	78
YHR152W	173																									CNH02780	140	17/41	41									FG05817	161	28/104	26
YOR266W	423	orf19.14196	399	70/312	22	ADR173W	402	130/361	36																					CAG86299.1	422	59/317	18					FG10063	342	36/127	28	CAGL0C02871g	379	142/381	37	CAH01387.1	395	112/358	31
YHL038C	630																																									CAGL0E04026g	635	151/626	24
YCL020W	438
YJL134W	409	orf19.10839	491	141/334	42	ACR259W	404	201/411	48									CHG08060	410	72/237	30					CNF02820	503	99/321	30	CAG87312.1	498	135/335	40					FG06028	571	120/373	32	CAGL0I04334g	425	223/398	56	CAH02836.1	212	102/186	54
YDR082W	494					AGR151W	437	47/197	23																					CAG86764.1	528	112/534	20									CAGL0K10032g	434	104/409	25	CAH01579.1	435	93/412	22
YPL226W	1196	orf19.7332	1195	763/1177	64	AFL131W	1189	837/1208	69	Afu6g03580	1115	566/1127	50	AN6651	1109	544/1056	51	CHG06743	1113	561/1100	51	CIMG_10089	1076	556/1080	51	CNA00950	1100	460/1067	43	CAG84418.1	1138	734/1088	67					FG08532	1103	567/1136	49	CAGL0D03674g	1186	933/1202	77	CAH01771.1	1183	883/1198	73
YPL253C	647					AFL170C	633	179/631	28																																	CAGL0H00638g	584	146/535	27
YGR116W	1451	orf19.7136	1401	519/1472	35	AAR031W	1432	1029/1436	71	Afu3g05890	1420	478/1495	31	AN3423	1413	501/1489	33	CHG00532	1416	494/1481	33	CIMG_00540	1425	498/1488	33	CNB04370	1506	408/1496	27	CAG85873.1	1439	529/1486	35	19074590	894	121/651	18	FG09904	1408	484/1487	32	CAGL0L04774g	1449	1101/1457	75	CAH02429.1	1460	1013/1445	70
YPR084W	456	orf19.13957	331	138/400	34	ADL382C	449	221/434	50																																	CAGL0K07898g	480	273/480	56	CAH00564.1	454	215/459	46
YKL096C-B
YBL006W-A
YGL001C	349	orf19.10427	350	242/347	69	AFR001W	350	245/347	70	Afu2g17400	377	140/351	39	AN7575	410	139/396	35	CHG02819	372	144/360	40	CIMG_02365	414	142/399	35	CNJ00460	448	115/238	48	CAG86252.1	349	238/346	68					FG01203	373	153/368	41	CAGL0G00594g	349	289/349	82	CAH01876.1	351	273/348	78
YMR053C	850					ADR126C	691	244/724	33	Afu1g04480	851	131/408	32	AN0430	845	133/420	31	CHG01916	942	134/420	31	CIMG_04927	868	131/415	31	CNJ01700	971	91/353	25									FG00716	896	134/421	31	CAGL0F06325g	894	340/816	41
YMR075C-A
YNL115C	644	orf19.8774	548	164/566	28					Afu1g03090	527	109/409	26	AN0294	522	98/384	25	CHG02821	527	92/384	23	CIMG_04765	534	143/563	25					CAG84638.1	569	193/651	29									CAGL0L03938g	637	364/627	58
YDR277C	433	orf19.6173	335	105/392	26	AGR304W	378	201/383	52																																	CAGL0L10043g	453	280/465	60
YHR036W	471	orf19.8105	433	110/437	25	AAL070C	417	165/443	37																					CAG89362.1	574	77/230	33	19173629	209	29/114	25	FG02798	474	48/171	28	CAGL0D03960g	498	173/481	35	CAH01520.1	448	185/467	39
YHR063C	379	orf19.11489	352	116/363	31	AAL044C	349	124/359	34	Afu3g06390	414	77/289	26					CHG03778	366	85/265	32	CIMG_00431	376	79/294	26	CNF02330	228	17/34	50	CAG90603.1	362	125/374	33					FG02539	436	98/374	26	CAGL0L10538g	377	237/378	62	CAH01708.1	369	167/371	45
YCR073C	1331
YDL108W	306	orf19.13619	343	213/296	71	ADL283W	306	229/298	76	Afu7g03720	404	151/302	50	AN8285	278	124/256	48	CHG07212	427	137/298	45	CIMG_07467	412	150/303	49					CAG90976.1	338	204/295	69	19074064	308	141/304	46	FG07423	413	144/297	48	CAGL0H10318g	307	255/299	85
YOR177C	464
YDL135C	202	orf19.13389	203	106/187	56	ADR098C	201	163/200	81	Afu5g11380	197	80/182	43	AN0163	197	79/182	43	CHG04159	280	75/192	39	CIMG_09142	199	86/182	47	CNG02620	208	76/185	41	CAG85582.1	207	103/188	54					FG05282	198	79/183	43	CAGL0J09152g	200	176/196	89
YEL018C-A
YKL221W	473	orf19.6209	477	187/411	45					Afu4g12260	518	158/452	34	AN3658	485	141/414	34	CHG10734	1268	111/362	30	CIMG_07092	528	140/406	34					CAG89826.1	494	187/439	42					FG09376	504	137/416	32					CAH00608.1	463	250/438	57
YOL008W	207	orf19.6662	181	65/176	36	ACL012W	204	95/174	54	Afu6g07220	246	42/178	23									CIMG_07986	218	37/158	23	CNE01610	243	51/190	26	CAG89548.1	147	44/135	32					FG07431	231	37/155	23	CAGL0E02387g	195	106/187	56	CAH01318.1	205	89/166	53
YOL035C
YNL042W-B
YLR262C-A
YLR283W	314	orf19.8431	378	84/263	31	AGR282W	288	113/213	53													CIMG_12529_2	452	51/220	23	CNE02220	366	40/158	25	CAG86896.1	405	74/222	33					FG06709	378	39/180	21	CAGL0F05049g	293	121/222	54	CAH01258.1	316	126/235	53
YEL028W	153
YEL055C	1022	orf19.13042	1055	367/1097	33	ACR020C	1002	471/1045	45	Afu6g08170	981	284/1049	27	AN3944	988	274/1047	26	CHG01146	1016	278/1052	26	CIMG_01141	990	285/1058	26	CNC01540	1170	252/1034	24	CAG85269.1	1068	382/1124	33									CAGL0B03553g	1021	489/1040	47	CAH00203.1	1020	496/1054	47
YGL151W	1132					AGR380C	1098	433/1142	37	Afu4g06600	1024	100/501	19	AN4377	963	58/260	22					CIMG_04089	1052	107/522	20					CAG91026.1	990	195/867	22	19173102	302	19/82	23	FG07387	1058	97/507	19	CAGL0E05060g	1099	558/1137	49
YGL179C	560									Afu5g05980	687	148/555	26	AN8827	507	121/407	29	CHG03288	654	87/244	35	CIMG_06216	790	94/272	34													FG06940	653	106/355	29
YNR034W-A
YPL137C	1276	orf19.13897	1364	436/1361	32	ACR113W	1102	516/1165	44																					CAG91093.1	1325	445/1430	31					FG10009	1170	195/913	21	CAGL0M02607g	1204	626/1317	47	CAH00479.1	1278	583/1389	41
YML089C	122
YOR317W	700					ABL018C	697	415/696	59	Afu2g09910	697	320/689	46	AN6014	793	319/695	45	CHG04889	644	292/649	44	CIMG_07819	694	313/686	45	CNI00710	1395	174/419	41	CAG90266.1	698	406/697	58					FG08543	686	279/686	40	CAGL0I09878g	696	485/695	69	CAH02500.1	701	455/703	64
YGR027C	108					ABR033C	108	99/108	91													CIMG_03050	600	58/102	56	CNE01910	107	67/108	62																	CAH02204.1	108	94/108	87
YOR344C	291	orf19.12407	269	85/201	42	ADR370W	259	114/235	48																																	CAGL0E05566g	242	124/275	45
YBR037C	295	orf19.7325	301	146/256	57	AEL191C	294	173/250	69	Afu3g07360	303	107/204	52	AN4842	287	117/233	50	CHG06310	277	97/198	48	CIMG_07335	303	117/235	49	CNH02680	286	100/209	47	CAG84397.1	308	157/254	61					FG09542	282	114/217	52	CAGL0I04796g	294	183/254	72	CAH00322.1	312	188/251	74
YJL212C	799	orf19.10133	783	296/727	40	ABR156W	796	284/791	35	Afu6g10050	751	292/722	40	AN7597	794	292/709	41	CHG06318	871	268/708	37	CIMG_05527	810	273/740	36	CNK03020	797	351/798	43	CAG86501.1	776	308/778	39					FG08669	799	287/705	40
YLR450W	1045																					CIMG_04488	1134	456/1134	40	CNF04830	1283	268/437	61
YOR060C	257	orf19.11015	277	66/269	24	ADR203C	243	92/250	36																					CAG86032.1	305	65/292	22									CAGL0L10340g	279	94/275	34
YDL019C	1283	orf19.12561	1318	524/1401	37																																					CAGL0K01749g	1249	619/1309	47
YHR072W-A
YJR070C	325	orf19.9826	318	205/311	65	AFR426C	428	223/322	69	Afu2g05490	362	154/343	44	AN7498	336	156/320	48	CHG04776	344	156/300	52	CIMG_00751	335	162/316	51	CNL05340	361	147/321	45	CAG89771.1	311	193/308	62	19074400	285	112/287	39	FG09773	337	149/297	50	CAGL0F00407g	322	250/322	77	CAH02551.1	322	226/322	70
YKL132C	430
YLR167W	152	orf19.10599	193	134/151	88	AGL128W	152	132/148	89	Afu3g11260	154	127/148	85	AN4872	154	127/148	85					CIMG_03821	154	126/148	85	CND03060	159	93/148	62	CAG90739.1	151	131/151	86	19074027	152	100/148	67	FG10941	154	128/149	85	CAGL0G08173g	152	146/152	96	CAH00967.1	150	134/148	90
YLR194C	254
YLL025W	124																					CIMG_03153	294	14/25	56
YPR135W	927	orf19.13625	869	278/960	28	AAR103C	878	467/935	49	Afu1g07320	841	236/934	25	AN5139	1207	227/923	24	CHG07838	879	243/963	25	CIMG_10962	847	222/924	24	CNJ00970	1055	215/939	22	CAG87911.1	894	284/972	29					FG10869	854	232/933	24	CAGL0D04862g	919	515/938	54	CAH02416.1	942	409/975	41
YBR187W	280	orf19.11972	346	138/264	52	AEL257W	277	150/267	56	Afu3g07080	541	119/309	38	AN4814	516	112/268	41	CHG06558	490	113/267	42	CIMG_00364	524	106/268	39	CNE04690	302	99/286	34	CAG89065.1	335	143/235	60					FG08873	578	112/272	41	CAGL0M06457g	267	171/268	63	CAH00111.1	275	147/263	55
YLL052C	149
YPR162C	529	orf19.11697	564	146/502	29	ABR178C	561	226/486	46	Afu2g11170	704	111/456	24	AN5892	742	111/419	26	CHG04671	843	113/408	27	CIMG_07975	605	98/388	25	CNM01830	818	96/392	24	CAG87986.1	696	143/465	30					FG06231	769	127/462	27	CAGL0I08371g	539	278/528	52	CAH01810.1	548	224/528	42
YBR204C	375	orf19.8404	653	83/311	26	ADR046C	812	74/205	36	Afu1g03540	745	37/103	35	AN4057	663	59/257	22	CHG03049	499	49/216	22	CIMG_04590	726	60/261	22					CAG87221.1	662	82/326	25					FG04151	622	56/191	29	CAGL0M05467g	354	105/333	31	CAH00078.1	325	108/348	31
Q0142	58
YMR087W	284	orf19.1050	300	52/239	21	ABL039C	255	89/264	33	Afu6g03100	306	39/159	24	AN6361	249	16/27	59																					FG11167	237	40/176	22	CAGL0J01397g	275	169/264	64
YMR104C	677																													CAG90633.1	704	329/621	52
YPL020C	621	orf19.11831	489	88/229	38	AGL019W	523	247/544	45	Afu5g14040	1086	83/308	26	AN2689	965	69/255	27	CHG10271	1218	78/329	23	CIMG_00251	1142	71/233	30	CNL03980	315	71/238	29	CAG89609.1	503	86/247	34	19173615	244	58/208	27	FG04300	771	59/240	24	CAGL0L08646g	588	258/627	41
YBL072C
YNL176C	636																																									CAGL0J11176g	629	229/653	35	CAH00525.1	388	116/420	27
YDR328C	194	orf19.11905	164	110/194	56	ADR295C	179	154/189	81	Afu5g06060	158	98/191	51	AN2302	160	96/194	49	CHG03043	170	98/193	50	CIMG_06200	165	96/194	49	CNA08080	167	90/193	46	CAG89889.1	164	115/194	59	19172990	152	21/68	30	FG06922	169	93/191	48	CAGL0M01364g	179	155/189	82
YIL159W	1375					AGL364C	1260	397/1330	29																																	CAGL0H06765g	1294	498/1387	35
YOR200W	132													AN1608	176	19/73	26
YOR228C	302	orf19.13903	294	66/236	27	ACR114C	234	90/210	42	Afu3g04190	332	54/205	26	AN9405	332	62/262	23					CIMG_08470	328	62/259	23					CAG91095.1	293	62/239	25					FG02789	356	51/222	22	CAGL0J04004g	288	123/298	41	CAH00480.1	283	87/229	37
YOL069W	451	orf19.9496	544	118/474	24	AEL015W	455	193/457	42	Afu5g11350	375	76/341	22	AN0166	432	83/364	22	CHG04148	463	78/368	21	CIMG_09135	465	88/427	20	CNA06580	355	77/360	21	CAG88207.1	488	138/465	29	85014453	439	93/423	21	FG05288	462	97/444	21	CAGL0J11572g	460	212/453	46
YOL096C	312	orf19.10903	327	147/285	51	ADR115W	313	162/279	58	Afu4g10370	345	97/350	27	AN1999	439	103/355	29	CHG09139	308	100/289	34	CIMG_10579	221	56/172	32	CNK00940	344	82/244	33	CAG89240.1	320	151/322	46					FG08453	336	104/283	36	CAGL0I07601g	299	180/282	63	CAH01209.1	327	174/286	60
YIR007W	764	orf19.11514	897	302/785	38	AAR017W	744	393/750	52	Afu3g08820	759	313/761	41	AN3013	763	303/760	39	CHG09617	657	258/656	39	CIMG_07690	764	314/778	40	CNH02490	1703	166/371	44	CAG87248.1	1011	271/648	41					FG06325	795	300/731	41	CAGL0L09493g	721	366/744	49	CAH02444.1	739	394/737	53
YIR034C	373	orf19.1789.1	382	247/376	65	ACR167C	372	263/373	70	Afu3g11710	374	212/377	56	AN2873	1026	205/378	54	CHG00862	375	215/375	57	CIMG_00116	385	205/372	55	CND06290	395	209/357	58	CAG86045.1	370	267/365	73					FG10925	383	192/381	50	CAGL0F06875g	372	301/371	81
YLR361C	578	orf19.8463	728	178/417	42	ABL009W	569	228/517	44	Afu4g12720	551	162/402	40	AN3604	799	154/404	38	CHG07331	567	150/394	38	CIMG_00598	538	167/416	40	CNJ02090	731	143/466	30	CAG85174.1	763	182/401	45					FG01846	549	154/409	37	CAGL0B02761g	578	296/594	49	CAH02509.1	565	270/523	51
YGL202W	500	orf19.9645	491	261/497	52	AFR548C	497	270/504	53	Afu2g13630	526	207/501	41	AN6338	529	209/499	41	CHG01611	488	154/418	36	CIMG_04628	535	200/499	40	CNF04620	480	165/505	32	CAG84580.1	491	261/499	52					FG01285	559	203/502	40	CAGL0G01254g	504	355/508	69	CAH02803.1	480	200/488	40
YKL016C	174	orf19.10301	174	91/173	52	ACL097C	174	114/174	65	Afu6g03810	255	85/171	49	AN6631	173	87/171	50	CHG06274	173	87/171	50	CIMG_10149	174	89/174	51	CNB04580	193	77/170	45	CAG89868.1	175	98/173	56									CAGL0L09713g	176	120/174	68
YPL170W	152	orf19.8119	155	65/121	53	AAL106W	153	111/153	72	Afu3g10490	155	56/111	50	AN4939	167	57/115	49	CHG04447	174	55/113	48	CIMG_03609	167	58/115	50	CNA04480	211	36/107	33	CAG89377.1	147	69/117	58					FG02758	171	53/101	52	CAGL0F03553g	152	113/152	74	CAH01484.1	152	104/151	68
YDR478W	198	orf19.9483	202	52/190	27	AEL228W	194	71/207	34																					CAG88214.1	186	56/188	29									CAGL0M08888g	175	74/201	36	CAH02905.1	190	70/194	36
YAL009W	259	orf19.14174	514	89/210	42	AEL334W	324	154/237	64	Afu1g03910	647	65/251	25	AN4045	463	68/266	25	CHG03964	373	63/230	27	CIMG_05016	466	66/266	24	CNE00480	325	67/260	25	CAG86469.1	479	99/243	40					FG05009	427	82/291	28	CAGL0C02717g	288	159/249	63
YLR078C	244	orf19.10457	243	94/255	36	ABR239C	220	106/241	43									CHG05176	282	73/290	25	CIMG_05464	249	75/253	29					CAG85773.1	229	96/252	38	19074583	194	21/85	24	FG02453	581	69/261	26	CAGL0L13200g	240	139/247	56	CAH00415.1	248	132/255	51
YAL036C	369	orf19.12549	368	298/367	81	ADR372C	368	339/369	91	Afu1g05560	388	272/384	70	AN4080	364	256/349	73	CHG02893	349	255/349	73	CIMG_03913	367	279/369	75	CNC02790	368	247/369	66	CAG86231.1	367	294/367	80	19173579	362	228/364	62	FG07241	364	253/349	72	CAGL0M12122g	369	352/369	95
YBR131C-A
YML112W	296	orf19.12810	290	25/71	35	ABL130C	313	116/316	36									CHG05729	202	21/52	40									CAG88982.1	297	27/70	38					FG07256	256	21/49	42	CAGL0J06754g	349	123/349	35	CAH00244.1	356	116/359	32
YGR060W	309	orf19.11216	308	192/296	64	AFR572W	311	245/309	79	Afu4g04820	296	169/296	57	AN8907	533	137/261	52	CHG04744	269	155/306	50	CIMG_08508	247	149/241	61	CNC02410	343	153/302	50	CAG84836.1	304	192/304	63					FG09830	305	173/302	57	CAGL0K04477g	308	275/309	88	CAH02283.1	316	257/309	83
YOR378W	515	orf19.9886	520	215/516	41					Afu5g09940	514	261/475	54	AN9370	608	251/467	53	CHG05299	293	75/258	29	CIMG_09154	542	160/526	30	CNJ03220	563	191/486	39	CAG85888.1	535	227/465	48					FG03772	525	248/476	52					CAH01938.1	498	349/473	73
YPR019W	933	orf19.3761	912	590/948	62	ADL026W	888	667/914	72	Afu2g09060	1023	528/997	52	AN6070	556	354/591	59					CIMG_01018	526	353/552	63	CNM01820	989	497/992	50	CAG88287.1	911	585/932	62	19074034	708	308/760	40	FG00504	1020	507/1025	49	CAGL0K02431g	924	725/939	77	CAH01833.1	892	659/912	72
YNL032W	281	orf19.9408	281	119/200	59	ADL204W	217	128/167	76	Afu4g07000	241	71/163	43	AN4426	232	66/153	43	CHG08048	306	64/145	44	CIMG_04137	251	49/135	36	CNG02810	279	85/152	55	CAG84762.1	270	123/240	51					FG01671	304	55/146	37	CAGL0M06765g	280	187/266	70
YOR094W	183					ACL078W	181	149/178	83	Afu3g12080	184	113/185	61																									FG04483	186	119/181	65					CAH01656.1	182	144/179	80
YOL103W-A
YKL193C	338	orf19.8440	374	184/344	53	AER104W	349	231/337	68	Afu1g04800	356	150/306	49					CHG01821	378	139/320	43	CIMG_04917	344	162/347	46	CND03590	574	101/223	45	CAG87099.1	369	195/337	57	85014207	218	65/190	34	FG01522	378	141/329	42	CAGL0D03564g	339	238/338	70	CAH00289.1	362	224/317	70
YER104W	208					AER395W	188	33/148	22																																	CAGL0G03333g	186	52/127	40
YLR245C	142	orf19.3123.2	118	47/110	42	AGL123W	139	67/125	53	Afu8g02770	151	51/127	40					CHG01624	172	52/119	43	CIMG_02312	185	60/141	42	CNC04940	138	46/127	36	CAG90591.1	149	59/136	43					FG00409	162	49/116	42	CAGL0G08228g	205	70/150	46	CAH00972.1	147	68/141	48
YML116W-A
YGR228W	114
YGR255C	479	orf19.10576	480	227/487	46	AFR648W	471	270/465	58	Afu4g12930	510	188/502	37	AN3586	524	181/490	36	CHG01090	472	177/480	36	CIMG_00622	508	183/486	37	CNI04030	605	147/463	31	CAG88191.1	492	227/491	46					FG00375	517	196/470	41	CAGL0F08239g	477	302/464	65	CAH01171.1	472	296/474	62
YPR196W	470																									CNC03930	738	32/73	43
YFR051C	546	orf19.11711	573	238/596	39	AFR274C	532	290/556	52	Afu1g15860	591	203/515	39	AN0922	516	190/513	37	CHG03152	513	191/511	37	CIMG_03095	516	193/535	36	CND05250	259	120/285	42	CAG89347.1	551	226/572	39					FG05436	527	195/556	35	CAGL0A04741g	536	329/551	59	CAH00665.1	536	287/550	52
YOR020W-A
YGL096W	276	orf19.13867	344	66/271	24					Afu4g10110	274	37/82	45					CHG03528	652	37/85	43													19074757	192	32/67	47
YMR138W	191	orf19.10442	226	88/204	43	ADR251W	220	70/176	39																					CAG85802.1	184	85/189	44									CAGL0I00858g	197	106/197	53
YPL054W	301	orf19.7385	501	70/189	37	ADR062W	380	59/94	62	Afu3g05570	503	40/71	56	AN3447	549	52/138	37	CHG00049	619	44/74	59	CIMG_10872	585	41/71	57	CNC06560	675	63/186	33	CAG87347.1	391	74/199	37	19074760	118	23/68	33	FG07864	585	64/153	41	CAGL0M07359g	109	48/109	44	CAH02361.1	431	92/258	35
YMR165C	862	orf19.9037	781	357/876	40	AFL195W	692	378/660	57	Afu1g14610	765	294/742	39	AN0802	730	293/726	40	CHG00880	771	288/757	38	CIMG_03243	728	301/774	38	CND05230	1149	189/503	37	CAG86791.1	844	332/793	41	19073941	592	111/237	46	FG00866	784	283/708	39	CAGL0F07689g	819	472/912	51	CAH00596.1	794	447/897	49
YNL227C	590	orf19.2399	581	259/626	41	ABL194C	552	295/594	49	Afu3g05320	419	107/418	25	AN9060	491	159/568	27	CHG00463	536	177/596	29	CIMG_11926	516	182/588	30	CNH01880	828	165/629	26	CAG84625.1	600	246/623	39					FG09857	535	190/593	32	CAGL0J07370g	623	320/630	50	CAH01028.1	620	287/620	46
YHR148W	183	orf19.7488	183	152/183	83	ADL131C	183	161/181	88	Afu2g08320	188	105/186	56	AN6171	188	107/186	57	CHG00673	183	117/181	64	CIMG_00867	187	102/185	55	CNJ00090	196	111/176	63	CAG85074.1	183	149/183	81	19173672	180	78/181	43	FG10219	183	120/181	66	CAGL0I01826g	183	161/183	87
YPR158W-B
YML023C	556					AER324C	529	173/539	32																																	CAGL0G07128g	554	194/507	38	CAH01983.1	516	127/486	26
YHL033C	256																									CNH02040	266	157/254	61
YNR058W	480	orf19.10122	433	215/455	47																	CIMG_01317	807	130/550	23																					CAH01942.1	483	239/476	50
YCL043C	522	orf19.12595	560	222/545	40	AFR718W	519	266/536	49	Afu2g06150	517	217/540	40	AN7436	513	196/524	37	CHG00952	503	203/499	40	CIMG_07225	523	201/543	37	CNM02410	492	194/542	35	CAG88611.1	544	235/564	41	85014427	457	83/296	28	FG01246	1085	208/519	40	CAGL0B00704g	523	292/533	54	CAH01095.1	527	274/525	52
YOL147C	236	orf19.8690	245	95/255	37	AGR400W	226	126/236	53	Afu6g07740	235	69/244	28	AN1921	235	71/247	28	CHG08931	235	69/247	27	CIMG_01269	246	74/255	29	CNA02170	249	55/242	22	CAG84534.1	225	92/247	37					FG09281	235	63/245	25	CAGL0D02618g	248	147/247	59
YJL157C	830	orf19.7105	768	116/517	22	AEL104W	1085	204/737	27	Afu6g06990	1037	64/304	21																	CAG89318.1	910	69/241	28					FG06762	1158	20/67	29	CAGL0I06138g	815	221/830	26	CAH02254.1	878	130/493	26
YGL263W	380
YPL221W	793																									CNI02660	768	141/588	23													CAGL0E05940g	840	523/844	61	CAH02009.1	789	464/792	58
YPL249C	894	orf19.12800	548	205/512	40	AFL161C	829	331/709	46	Afu4g10600	870	247/922	26	AN1980	883	193/705	27	CHG10162	889	158/411	38	CIMG_01465	866	139/382	36	CNK01000	644	188/589	31	CAG88823.1	742	254/742	34					FG00632	995	146/381	38	CAGL0H00737g	1042	386/952	40	CAH00719.1	707	311/733	42
YGR111W	400	orf19.8858	412	117/453	25	AGR250C	386	174/392	44	Afu2g15900	390	101/394	25	AN2161	386	96/397	24	CHG02037	370	90/396	22	CIMG_00307	389	99/379	26	CNE04790	397	17/55	30	CAG86751.1	414	115/445	25					FG05248	382	70/304	23	CAGL0L04708g	419	222/419	52	CAH00847.1	407	167/395	42
YBL101W-B
YER084W-A
YMR049C	807	orf19.8649	849	553/826	66	ABR101C	827	606/821	73	Afu1g09200	795	406/825	49	AN1367	799	407/818	49	CHG01594	782	384/809	47	CIMG_07147	780	394/822	47	CNB04640	830	373/847	44	CAG87375.1	811	556/828	67	19074026	490	121/603	20	FG11603	765	370/801	46	CAGL0L04950g	805	629/806	78
YBL007C	1244	orf19.9049	1257	500/1367	36	AGR170C	1121	593/1297	45	Afu8g04520	1168	219/635	34	AN1462	1122	379/1263	30	CHG05912	1192	397/1373	28	CIMG_02193	1153	225/632	35	CNF02400	1210	213/811	26	CAG85157.1	1228	494/1384	35					FG01372	1115	376/1313	28	CAGL0E02783g	1203	715/1318	54	CAH02807.1	1251	624/1372	45
YNL093W	220
YDR245W	393	orf19.13103	335	177/273	64	AFR454W	333	211/321	65	Afu2g14910	462	162/281	57	AN7562	461	156/290	53	CHG00797	514	138/287	48	CIMG_01446	440	144/282	51					CAG89100.1	366	176/271	64									CAGL0K11231g	383	220/392	56	CAH01743.1	331	208/307	67
YNL110C	220	orf19.7050	267	84/224	37	AFL224W	206	98/195	50	Afu4g06350	509	75/241	31	AN4346	445	69/206	33	CHG10382	381	77/238	32	CIMG_04180	557	62/194	31	CNC05560	479	80/254	31	CAG84527.1	256	82/226	36					FG04392	371	78/235	33	CAGL0L03806g	255	118/224	52
YCR097W-A
YCR041W	110	orf19.609	111	18/70	25
YJR155W
YKL217W	616	orf19.7447	541	224/544	41	AAR192C	500	157/514	30	Afu7g05550	501	183/470	38	AN6703	495	173/437	39	CHG07662	518	148/476	31	CIMG_07615	526	189/520	36	CNJ01360	542	156/437	35	CAG89500.1	513	226/513	44					FG04204	482	176/453	38
YER165W	577	orf19.10555	629	364/621	58	AGR122C	585	431/582	74	Afu1g04190	753	292/563	51	AN4000	711	322/686	46	CHG08926	783	302/582	51	CIMG_04993	768	294/558	52	CNI01160	673	292/617	47	CAG90562.1	627	361/629	57	19074720	502	126/382	32	FG08421	784	294/682	43	CAGL0L11792g	579	471/580	81	CAH01837.1	592	414/594	69
YLR279W	129									Afu6g14000	429	19/54	35
YEL050C	393	orf19.12875	368	184/349	52	AAR128W	385	273/392	69	Afu4g12170	404	168/335	50	AN3649	405	181/398	45	CHG02751	382	115/261	44	CIMG_01650	397	166/333	49	CNE01960	481	156/376	41	CAG87784.1	361	187/327	57					FG01290	372	181/338	53	CAGL0J11858g	371	270/359	75	CAH02678.1	401	271/349	77
YBR299W	584									Afu7g06380	583	279/585	47
YMR199W	546					AFL174C	512	317/546	58
YMR216C	742	orf19.9972	682	314/664	47	AER348C	625	227/490	46	Afu4g03140	583	289/694	41	AN7185	581	285/658	43	CHG06120	513	272/629	43	CIMG_08909	602	281/686	40	CNE05060	673	263/634	41	CAG87344.1	699	336/739	45					FG02795	510	273/619	44	CAGL0F03905g	708	418/752	55	CAH01371.1	683	394/750	52
YDR412W	235	orf19.12532	266	116/260	44	AAR126W	261	131/230	56	Afu7g04220	251	59/214	27	AN5685	221	69/224	30	CHG07704	216	68/219	31	CIMG_07562	216	63/215	29	CNB04420	245	61/222	27	CAG89899.1	267	117/256	45					FG07442	213	75/229	32	CAGL0F02849g	248	162/249	65	CAH02680.1	243	144/247	58
YLR012C	99					AGR353C	177	28/84	33
YML057W	604	orf19.13454	609	337/623	54	AER118C	581	378/597	63	Afu5g09360	558	294/553	53	AN8820	525	292/550	53	CHG07256	520	294/548	53	CIMG_06667	550	294/553	53					CAG87034.1	564	331/576	57					FG06103	514	296/548	54	CAGL0L11110g	575	407/601	67	CAH02173.1	545	355/594	59
YGR022C
YBR005W	213	orf19.3586	249	67/193	34	AER006W	177	55/138	39
YKL156C-A
YJL208C	329	orf19.8582	320	195/327	59	ADR144C	295	180/286	62	Afu2g08750	340	170/277	61	AN2185	334	178/319	55	CHG05741	297	156/250	62	CIMG_00821	335	181/331	54	CNE03360	364	151/356	42	CAG85316.1	330	199/334	59					FG06686	373	163/283	57	CAGL0I06336g	322	217/327	66	CAH00187.1	332	212/329	64
YGR068W-A
YLR446W	433					AER143W	425	142/410	34																					CAG89822.1	540	114/482	23									CAGL0M00682g	439	174/440	39
YIL004C	142	orf19.1386	150	58/150	38	ADL007C	135	78/141	55	Afu1g07420	169	53/170	31	AN5127	168	41/97	42	CHG10376	193	48/148	32	CIMG_02497_1	167	47/121	38	CNC06320	102	33/96	34	CAG85365.1	147	54/147	36					FG01435	174	38/96	39	CAGL0J02090g	139	93/142	65	CAH00782.1	147	80/146	54
YOR029W
YOR056C	459	orf19.14217	466	227/485	46	AAR139W	438	275/455	60	Afu5g04000	435	149/466	31	AN8253	431	163/480	33	CHG07621	416	128/463	27	CIMG_06638	437	158/462	34	CNA04300	494	151/461	32	CAG87363.1	493	242/494	48					FG09037	471	164/494	33	CAGL0G01991g	489	315/482	65
YJR039W	1121					AEL069C	980	121/586	20																																	CAGL0I01650g	1122	140/667	20
YKL128C	295	orf19.14101	322	95/294	32	AEL304C	303	112/280	40	Afu2g01840	318	86/233	36	AN4653	329	91/234	38	CHG03484	302	80/244	32	CIMG_05617	326	94/283	33	CNC06640	238	83/239	34	CAG90193.1	333	83/261	31					FG04572	362	68/235	28	CAGL0K07524g	325	149/289	51	CAH02486.1	288	122/279	43
YER049W	644	orf19.9368	616	325/649	50	ADL114C	614	401/628	63	Afu2g14810	572	245/642	38	AN7554	663	260/712	36	CHG05928	657	242/715	33	CIMG_02389	661	250/714	35	CNA04020	678	200/708	28	CAG86056.1	612	322/646	49	19074491	360	47/197	23	FG00590	629	240/707	33	CAGL0J02816g	625	444/641	69
YER076C	302
YLR162W	118													AN7058	369	24/84	28
YLL048C	1661					ACL072C	1627	918/1657	55	Afu5g09190	1875	683/1592	42	AN0225	1667	717/1718	41	CHG09924	1440	482/1398	34	CIMG_06690	1668	711/1724	41	CNG01370	1705	522/1385	37	CAG87161.1	1641	864/1675	51					FG09017	1659	682/1708	39	CAGL0E03982g	1659	1023/1672	61
YGL030W	105	orf19.3788.1	107	83/100	83	AFR478W	105	97/105	92	Afu2g09200	106	70/105	66	AN6082	106	67/105	63	CHG06973	108	71/108	65	CIMG_04646	106	63/98	64	CNA02220	113	70/107	65	CAG88581.1	110	81/100	81	19173689	108	30/95	31	FG10245	80	48/65	73	CAGL0A01540g	105	97/105	92
YNL171C
YDR323C	515	orf19.13107	445	133/462	28	AGR365C	522	220/516	42	Afu3g13770	672	161/544	29	AN3144	675	162/590	27	CHG05232	677	150/572	26	CIMG_00111	665	161/571	28					CAG88465.1	671	151/518	29					FG04221	674	158/540	29	CAGL0M01452g	534	222/525	42	CAH00746.1	524	212/519	40
YDR012W	362	orf19.7217	363	275/361	76	AAR191C	390	322/363	88	Afu5g03020	373	231/371	62	AN8176	372	222/370	60	CHG07216	365	231/366	63	CIMG_06503	372	223/352	63	CNJ01920	363	237/353	67	CAG85004.1	363	277/361	76	19173410	335	141/298	47	FG07186	352	209/344	60					CAH02241.1	363	312/363	85
YKL011C	353	orf19.10774	332	85/370	22	ADR157W	269	47/164	28	Afu4g07290	396	70/361	19									CIMG_04071	449	54/217	24					CAG88310.1	348	63/267	23									CAGL0L05346g	331	127/323	39
YPL166W	213					AAL098W	172	76/210	36					AN4832	451	27/86	31																									CAGL0M02013g	217	86/223	38	CAH01492.1	154	72/210	34
YNL339C	1859
YAL004W	215									Afu2g09950	145	59/136	43									CIMG_04675	510	13/28	46																					CAH00048.1	207	98/211	46
YLR073C	200					ABR232C	202	59/161	36	Afu3g08730	532	32/139	23	AN3003	544	35/144	24	CHG09882	576	29/114	25																					CAGL0L13156g	203	65/128	50	CAH00405.1	189	81/199	40
YAL031C	760					ADR360W	727	233/801	29																					CAG85199.1	918	143/634	22									CAGL0M11792g	897	261/930	28
YML108W	105	orf19.11368	183	21/42	50	AAL184W	112	63/104	60																					CAG89289.1	125	28/57	49									CAGL0J06666g	112	70/105	66	CAH00239.1	112	64/100	64
YGR056W	928									Afu3g05560	916	202/559	36	AN3448	884	205/549	37	CHG00384	1026	193/533	36	CIMG_02084	907	213/628	33													FG07964	948	189/537	35	CAGL0K04389g	934	450/969	46
YOR373W	851	orf19.14081	1265	110/422	26	ADR416W	757	206/747	27	Afu6g10390	1817	93/368	25	AN2459	1780	141/595	23	CHG08224	1827	100/403	24	CIMG_09721	1572	107/464	23	CNC03490	765	63/233	27	CAG88786.1	1357	110/405	27					FG01645	1801	96/383	25	CAGL0D06644g	900	228/922	24
YGR083C	651	orf19.14068	500	202/408	49	AEL322W	604	391/651	60	Afu5g13040	556	162/380	42	AN6864	539	166/380	43	CHG07824	756	121/381	31	CIMG_09272	650	156/388	40	CNG01390	472	170/587	28	CAG88796.1	530	202/416	48					FG06096	500	110/288	38	CAGL0K01045g	634	456/656	69
YBR093C	467																									CNC05540	551	123/478	25																	CAH01914.1	469	241/442	54
YNL028W	105																					CIMG_03129	117	20/67	29
YNL055C	283	orf19.1042	282	147/285	51	ADL247C	391	179/283	63	Afu4g06910	345	97/223	43	AN4402	284	126/285	44	CHG07045	283	121/286	42	CIMG_04122	284	125/284	44	CNC05830	292	104/289	35	CAG87372.1	282	141/285	49					FG09933	352	95/220	43	CAGL0J09900g	283	189/282	67
YDR207C	836	orf19.2745	458	111/435	25	AGL099C	747	236/823	28	Afu4g09710	682	35/106	33	AN5170	713	36/105	34	CHG01299	627	31/72	43					CNJ00330	798	38/139	27	CAG88260.1	428	38/98	38					FG00774	610	29/75	38	CAGL0F05357g	601	145/384	37
YIL065C	155	orf19.7111	162	66/149	44	ADL058W	155	97/154	62	Afu2g13320	151	66/142	46	AN6225	153	61/148	41	CHG04849	160	58/138	42	CIMG_05063	153	67/148	45	CNE00460	236	56/139	40	CAG89311.1	153	71/148	47					FG05314	153	69/148	46	CAGL0M12661g	154	103/154	66	CAH01403.1	155	89/156	57
YGR250C	781					AEL217W	834	318/821	38																																	CAGL0F08217g	678	249/753	33	CAH02824.1	874	148/363	40
YKR037C	295					AEL315W	290	113/306	36													CIMG_00486	249	25/77	32																	CAGL0L03223g	307	110/304	36
YPR191W	368	orf19.10167	374	148/377	39	ACL199C	366	226/363	62	Afu5g04210	460	126/432	29	AN8273	458	119/431	27	CHG08239	599	102/422	24	CIMG_06296	458	106/406	26	CNL04470	466	113/395	28	CAG87970.1	376	168/381	44					FG00644	454	94/331	28	CAGL0G10131g	364	207/365	56	CAH02086.1	360	222/365	60
YBR233W	413	orf19.13193	529	146/453	32	AFL018C	392	195/397	49	Afu2g04940	464	119/399	29	AN2089	745	111/379	29	CHG00920	485	113/367	30	CIMG_01064	489	123/417	29	CNJ00260	357	119/419	28	CAG85274.1	486	140/445	31					FG01055	448	108/376	28	CAGL0K07117g	460	216/451	47
YBR260C	666	orf19.9979	677	251/664	37	AFR616W	667	380/676	56	Afu3g06280	669	207/682	30	AN4745	665	186/649	28	CHG06241	578	155/644	24	CIMG_00419	668	201/658	30	CNF01350	806	162/691	23	CAG86109.1	632	246/651	37					FG08638	774	187/707	26	CAGL0I09218g	683	458/685	66
YFR047C	295	orf19.5054	300	196/295	66	AFR271W	293	215/295	72	Afu3g05730	313	161/310	51	AN3431	276	133/270	49	CHG06222	307	174/289	60	CIMG_02065	296	153/298	51	CNC03970	301	154/288	53									FG09549	294	174/290	60
YMR133W	428					ADR244W	279	53/131	40																																	CAGL0K03905g	349	43/134	32
YPL077C	240					AEL248C	123	37/103	35																					CAG89331.1	231	39/148	26									CAGL0H05423g	334	49/136	36	CAH00099.1	131	26/70	37
YKR035W-A
YDR384C	275					AFR144W	260	115/274	41																																	CAGL0A03212g	268	171/274	62
YHR143W	325																																									CAGL0G05896g	294	140/330	42	CAH00513.1	264	100/324	30
YOR381W-A
YOR257W	161	orf19.485	201	102/159	64	AAL110C	172	123/160	76	Afu4g11160	258	85/183	46	AN5618	262	85/180	47					CIMG_01502	285	82/191	42	CNH02930	174	89/144	61	CAG89373.1	186	104/147	70									CAGL0K08954g	158	100/147	68	CAH01480.1	167	120/155	77
YHL001W	138	orf19.4931.1	131	89/135	65	ABR005C	146	108/138	78									CHG06272	142	72/136	52					CNJ02260	139	67/133	50	CAG88180.1	133	92/139	66													CAH02521.1	138	120/138	86
YHL029C	679	orf19.14061	716	187/700	26	AFR192W	560	265/670	39																					CAG88802.1	610	176/666	26									CAGL0E03784g	604	333/694	47	CAH00333.1	530	255/663	38
YOL115W	584	orf19.8059	603	247/519	47					Afu7g04130	702	109/305	35	AN5694	694	138/447	30	CHG08748	780	125/339	36	CIMG_04384	680	118/329	35	CNK02250	779	180/527	34									FG08158	708	141/454	31	CAGL0E02101g	485	304/485	62
YHR054W-A
YDR073W	169					AGR131W	134	49/109	44
YLR390W	112					AER054W	84	34/68	50																					CAG84806.1	95	17/38	44									CAGL0H06435g	103	39/80	48
YLR408C	122					AER079C	117	42/98	42																																	CAGL0M09867g	106	48/101	47	CAH02053.1	104	45/95	47
YGL259W
YKL045W	528	orf19.10403	543	263/546	48	ABR056C	489	273/512	53	Afu1g03410	484	186/481	38	AN0260	500	199/481	41	CHG07354	464	172/460	37	CIMG_04813	502	189/495	38	CNJ01730	502	181/497	36	CAG85118.1	520	269/536	50	19173661	399	78/252	30	FG01839	500	181/471	38	CAGL0L01749g	502	368/514	71
YER010C	234	orf19.12359	244	117/229	51	ADR016C	238	118/235	50	Afu4g10940	282	65/238	27	AN5645	540	70/248	28	CHG01344	148	55/139	39	CIMG_01532	240	66/233	28	CNG01570	229	83/230	36	CAG85495.1	255	117/239	48					FG09487	311	70/226	30	CAGL0H09636g	235	124/232	53	CAH00758.1	235	132/233	56
YPL244C	339	orf19.14095	370	136/346	39	AFL154C	324	163/326	50	Afu1g05440	415	131/369	35	AN4068	424	137/366	37	CHG05814	421	120/348	34	CIMG_03927	431	129/365	35	CNH03760	412	120/419	28	CAG88774.1	354	136/343	39	19074134	318	94/323	29	FG06978	145	51/137	37	CAGL0H00847g	362	198/347	57	CAH00731.1	339	171/316	54
YFL055W	558	orf19.11275	513	283/505	56					Afu4g03220	492	214/470	45					CHG04049	580	291/501	58									CAG86241.1	514	294/503	58					FG02767	652	279/506	55
YGR107W	149																	CHG10049	156	1935-12-01	34
YBR144C
YMR017W	397
YNL106C	1183	orf19.7052	1133	482/1160	41													CHG01569	1313	439/1233	35	CIMG_07466	1197	407/1060	38									19173467	453	97/299	32	FG01243	1308	471/1260	37
YHR054C	354									Afu1g04420	257	14/29	48
YIL099W	549	orf19.9287	564	188/513	36	ADL225W	606	205/504	40	Afu2g00690	631	152/476	31	AN7402	661	145/475	30	CHG07967	606	141/479	29	CIMG_01553	628	148/475	31	CNE02630	577	154/536	28	CAG84838.1	545	190/491	38					FG11326	582	153/496	30	CAGL0G02717g	515	206/496	41
YCR064C
YOR140W	766	orf19.8085	808	186/741	25	AFR136C	695	169/616	27													CIMG_08549	557	65/168	38					CAG90481.1	569	143/557	25					FG10868	591	112/451	24	CAGL0I07183g	771	209/795	26
YDL126C	835	orf19.9876	826	695/836	83	AFR158W	832	732/837	87	Afu2g17110	819	616/790	77	AN7254	827	617/826	74	CHG03010	821	637/835	76	CIMG_09407	815	611/788	77	CNJ02750	810	585/820	71	CAG90683.1	831	707/838	84	85691123	780	455/784	58	FG05530	821	627/838	74	CAGL0J09350g	830	775/837	92
YKL212W	623	orf19.12329	618	279/574	48	AER447C	622	369/624	59	Afu4g08050	668	247/600	41	AN3841	706	247/601	41	CHG01958	706	243/604	40	CIMG_08787	705	252/616	40	CNM00890	722	229/579	39	CAG85484.1	615	284/572	49	19173074	518	126/446	28	FG00688	709	238/603	39	CAGL0K00297g	627	413/633	65	CAH02564.1	625	394/625	63
YOL026C	113	orf19.542.2	42	19/44	43	AAR013W	155	43/61	70	Afu5g03630	130	36/81	44									CIMG_11773	132	35/83	42					CAG89329.1	147	31/61	50					FG05863	212	31/54	57	CAGL0F01221g	125	42/87	48	CAH02448.1	165	38/54	70
YJL009W	108																					CIMG_12501	102	16041	27
YLR274W	775	orf19.12942	728	498/776	64	AGR276W	734	533/775	68	Afu5g02520	718	453/774	58	AN7994	724	449/766	58	CHG07736	718	449/772	58	CIMG_06459	718	444/772	57	CNB05360	739	424/773	54	CAG88763.1	732	519/775	66	19074284	696	324/766	42	FG06777	721	445/772	57	CAGL0F04939g	772	635/782	81	CAH00571.1	746	560/776	72
YEL046C	387	orf19.13682	369	202/368	54	AFR366W	382	287/385	74	Afu2g14930	367	149/320	46	AN7564	378	147/333	44	CHG01903	283	102/251	40	CIMG_01439	421	152/342	44	CNC04680	458	143/349	40	CAG85601.1	375	206/352	58					FG05623	431	153/351	43	CAGL0I01342g	386	317/383	82	CAH00118.1	393	172/382	45
YKR070W	352	orf19.8079	398	174/354	49	AGR297C	340	181/340	53	Afu4g11720	613	136/325	41	AN3085	450	136/350	38	CHG05112	505	138/348	39	CIMG_01810	477	140/351	39	CNE04170	311	112/311	36	CAG87851.1	385	167/340	49					FG07907	474	141/348	40	CAGL0G01925g	353	242/352	68	CAH02770.1	587	147/396	37
YKR098C	717
YBR294W	859	orf19.2738	826	440/861	51	AGR077C	848	473/852	55	Afu1g05020	847	310/812	38	AN2730	827	304/808	37					CIMG_01273	815	319/804	39	CNA00670	835	321/717	44	CAG88255.1	818	425/830	51					FG02163	790	314/789	39
YMR194W	100	orf19.827.1	99	67/97	69													CHG02586	108	62/98	63	CIMG_09534	190	57/96	59					CAG86900.1	99	64/97	65
YHR050W-A
YPL100W	496					ABR189W	409	217/495	43																					CAG90556.1	532	133/469	28									CAGL0H05841g	453	235/503	46	CAH00134.1	392	189/497	38
YPL128C	562	orf19.801	886	183/535	34	ACR096W	505	196/511	38	Afu5g11470	846	97/325	29	AN0153	852	90/278	32	CHG08140	1120	62/167	37	CIMG_09151	799	73/188	38					CAG86480.1	815	186/506	36	85691023	208	27/72	37	FG01457	898	50/97	51	CAGL0M02761g	525	254/509	49	CAH00458.1	473	167/496	33
YNL256W	824	orf19.579	788	321/828	38	AFR647C	819	383/805	47	Afu2g09840	462	203/527	38	AN6032	434	181/504	35	CHG03919	500	192/559	34	CIMG_07826	589	202/529	38	CNC04040	735	260/809	32	CAG88056.1	790	323/820	39					FG09710	535	191/527	36	CAGL0J07920g	807	417/806	51	CAH01172.1	798	406/808	50
YNL283C	503	orf19.12983	463	127/351	36	AFR349W	391	138/455	30																	CNG02510	447	95/307	30	CAG85948.1	401	152/445	34
YDL159W-A
YDR435C	328	orf19.13734	367	94/353	26	ADR178W	325	150/329	45	Afu1g13930	398	99/370	26	AN9438	382	96/361	26	CHG04531	376	98/346	28	CIMG_03375	392	87/339	25	CNB04800	398	83/297	27	CAG87815.1	369	105/356	29					FG05090	375	101/356	28	CAGL0F03201g	318	164/336	48	CAH01972.1	333	149/336	44
YLR008C	168	orf19.11667	157	85/155	54	ADR345C	158	101/162	62	Afu2g02700	105	49/99	49	AN4559	105	49/83	59	CHG05788	105	41/66	62	CIMG_01979	105	50/99	50	CNA02230	97	44/98	44	CAG90994.1	172	76/167	45	19074870	118	15/50	30	FG06723	105	43/73	58	CAGL0J00935g	153	102/147	69
YML052W	302	orf19.10917	270	108/297	36	AFR368C	298	111/303	36	Afu2g02310	239	76/241	31																	CAG89252.1	274	97/297	32									CAGL0L01551g	310	149/299	49	CAH02952.1	290	119/307	38
YGR018C	109
YOR335C	958	orf19.13169	969	660/951	69	ADR363C	956	724/956	75	Afu8g03880	1011	586/942	62	AN9419	981	575/964	59	CHG00902	835	461/810	56	CIMG_02281	1023	596/943	63	CNF02520	1012	552/958	57	CAG84453.1	962	656/950	69	19074068	864	339/768	44	FG00906	957	558/954	58	CAGL0E05390g	956	812/958	84
YBR028C	525	orf19.13654	565	191/474	40	AEL083W	536	294/485	60	Afu3g10080	593	183/510	35	AN4980	607	163/381	42	CHG01397	534	183/500	36									CAG88076.1	457	211/468	45					FG00469	512	167/401	41	CAGL0B04301g	542	326/555	58
YJL186W	586					AEL148W	573	214/483	44					AN6857	490	121/416	29	CHG09665	817	134/484	27																					CAGL0M02871g	600	244/597	40	CAH01787.1	607	204/543	37
YDR124W	324	orf19.7567	429	37/76	48	AGR060W	363	83/251	33	Afu6g13630	500	40/95	42	AN5437	467	53/158	33	CHG00186	157	33/87	37	CIMG_08421	269	32/74	43	CNB05000	643	38/103	36	CAG90285.1	382	75/288	26					FG05568	592	54/180	30
YDR151C	325					AGR044C	300	126/320	39																	CNF03810	619	43/140	30					85691037	346	36/70	51									CAH00889.1	310	127/328	38
YOR024W	107
YOR051C	412	orf19.13234	421	179/433	41	AGR299W	411	190/423	44																					CAG87849.1	443	166/455	36									CAGL0L10164g	404	237/413	57
YJR034W	108	orf19.5394.1	117	70/103	67	AEL064C	108	73/107	68									CHG06406	137	39/80	48	CIMG_06719	123	40/77	51					CAG84680.1	128	70/103	67					FG08725	486	39/83	46	CAGL0M07986g	108	91/108	84	CAH00063.1	108	78/108	72
YER071C	126	orf19.13262	164	35/125	28	ACL046C	113	25/110	22																																	CAGL0J03190g	112	46/124	37	CAH01399.1	118	41/129	31
YLL016W	1048
YBR178W	124
YPL011C	353	orf19.11866	364	63/201	31	AGL015W	353	125/281	44	Afu2g14890	217	51/161	31					CHG00839	300	21/62	33	CIMG_01449	214	33/104	31					CAG89612.1	354	62/191	32	19173590	230	1937-10-01	27	FG01096	233	38/107	35	CAGL0L08778g	400	155/407	38
YNL167C	647	orf19.8634	403	101/389	25	AFR025C	466	182/581	31	Afu3g11330	515	100/467	21									CIMG_03698	486	95/441	21													FG10142	526	104/442	23	CAGL0J06182g	513	203/577	35	CAH00517.1	554	166/601	27
YDR319C	274	orf19.8750	297	49/228	21	AGR350C	261	89/267	33													CIMG_03882_1	309	76/293	25	CNG04110	403	37/120	30	CAG86150.1	359	54/220	24					FG06614	311	50/226	22	CAGL0H07117g	260	106/264	40	CAH02374.1	267	105/260	40
YHR088W	295	orf19.10184	296	178/288	61	AEL093C	292	219/290	75	Afu5g05930	425	108/269	40	AN8834	435	115/303	37	CHG03267	440	103/313	32	CIMG_06224	423	122/311	39	CNC02820	434	95/219	43	CAG90813.1	293	190/288	65					FG05466	415	117/294	39	CAGL0H02079g	294	247/290	85
YIL177C
YOR219C	931	orf19.13273	930	273/718	38	ACR103C	878	333/774	43																																	CAGL0L02651g	909	429/942	45	CAH00465.1	872	366/928	39
YDL187C	109	orf19.877	110	29/92	31
YOL087C	1116	orf19.12379	1209	41/84	48	AER035W	1006	394/1179	33	Afu5g11870	1051	158/717	22									CIMG_12302	1036	154/811	18					CAG90450.1	1102	38/80	47					FG04351	1029	184/962	19	CAGL0I07821g	1129	534/1196	44
YMR245W																										CNL04220	146	19/52	36
YMR272C	384	orf19.11303	378	228/369	61	AAL183W	377	264/379	69	Afu1g15820	513	198/377	52	AN0918	362	188/370	50	CHG08210	379	202/382	52	CIMG_03099	379	198/375	52	CNK00680	490	165/401	41	CAG89012.1	376	223/366	60					FG05164	379	200/381	52	CAGL0F03399g	380	265/387	68	CAH00238.1	381	283/381	74
YFL017C	159	orf19.8457	149	70/159	44	AFR510W	171	92/162	56	Afu6g02460	190	64/154	41	AN8706	234	52/133	39	CHG06642	178	67/157	42	CIMG_05871	184	69/154	44	CNF03220	165	48/87	55	CAG85180.1	150	75/156	48	19074597	203	48/136	35	FG08944	176	65/157	41	CAGL0D02156g	160	93/159	58	CAH00502.1	188	85/158	53
YDR469W	175	orf19.11380	128	39/125	31	AFR374C	101	33/58	56	Afu7g05270	89	26/57	45	AN6677	201	34/100	34					CIMG_04695	180	27/55	49					CAG90209.1	139	41/117	35					FG07047	144	28/47	59	CAGL0K06523g	112	44/80	55
YNL334C	222																									CNK01400	245	83/241	34									FG05036	237	95/241	39
YDR496C	656	orf19.11031	667	329/673	48	AFR342C	649	423/667	63	Afu1g10440	731	217/705	30	AN1235	973	207/677	30	CHG02739	699	186/656	28	CIMG_08960_1	684	193/691	27	CNB01740	689	182/695	26	CAG85955.1	687	357/690	51					FG01128	681	200/654	30	CAGL0I02926g	667	449/667	67	CAH01599.1	662	434/666	65
YLR041W
YLR069C	761	orf19.12398	761	537/722	74	ABR227C	757	590/742	79	Afu4g08110	789	476/716	66	AN3832	799	467/716	65	CHG01354	798	462/710	65	CIMG_08793	800	481/728	66	CNC01520	811	446/754	59	CAG88181.1	769	531/748	70					FG01391	786	462/747	61	CAGL0F01529g	757	625/757	82	CAH00400.1	755	595/732	81
YML130C	563	orf19.12335	580	191/572	33	ADL348W	546	275/532	51	Afu8g05140	598	180/581	30	AN1510	544	136/427	31	CHG01710	546	148/464	31	CIMG_02147	587	183/611	29	CNG03920	578	140/491	28	CAG84445.1	561	187/540	34	19074095	325	59/251	23	FG04911	592	151/452	33	CAGL0H06919g	627	315/614	51	CAH00613.1	561	302/531	56
YPR037C	196	orf19.13905	254	79/174	45	ACR175W	198	106/197	53	Afu7g04690	232	80/181	44	AN3759	212	65/120	54					CIMG_05759	220	69/162	42	CNE01240	323	57/113	50	CAG91099.1	251	69/140	49					FG05632	204	77/190	40	CAGL0K05401g	207	117/198	59
YNL050C	270	orf19.4730	156	59/167	35	ADL240C	242	106/253	41	Afu6g09130	307	58/254	22	AN1764	307	62/266	23													CAG86727.1	260	99/279	35									CAGL0G01276g	223	103/266	38
YDR202C	351	orf19.5559	355	89/338	26	AGL104C	339	157/344	45																					CAG84503.1	368	76/358	21					FG09428	345	50/214	23	CAGL0F05445g	343	162/345	46	CAH00992.1	355	153/353	43
YOR085W	350	orf19.11477	396	111/335	33	AER413C	345	113/332	34	Afu2g06280	325	88/334	26					CHG08636	331	80/316	25	CIMG_07243	329	93/344	27	CNB05600	322	82/326	25	CAG90964.1	340	96/331	29					FG09869	329	83/346	23	CAGL0J08569g	347	132/345	38	CAH01672.1	345	107/354	30
YJR095W	322	orf19.11413	303	208/306	67	AGL311C	362	244/317	76	Afu2g16930	346	186/293	63	AN7287	283	146/233	62	CHG03507	327	161/282	57	CIMG_09429	319	178/301	59	CNE02570	342	168/299	56	CAG90904.1	318	219/302	72					FG06566	322	178/305	58	CAGL0M09020g	348	260/346	75
YKL157W	935	orf19.12664	954	471/864	54	AAL127W	868	590/849	69	Afu4g09030	953	486/943	51	AN1638	883	466/848	54	CHG00957	883	468/850	55	CIMG_08288	976	447/852	52					CAG87228.1	754	428/723	59	85691167	864	216/634	34	FG08340	1284	452/861	52	CAGL0E06226g	857	630/837	75	CAH01543.1	920	620/880	70
YER122C	493	orf19.12900	451	200/491	40	AGL279C	451	230/498	46	Afu2g09830	386	123/371	33	AN6033	506	158/516	30	CHG03912	488	161/520	30	CIMG_07827	475	173/514	33	CNH03190	537	161/494	32	CAG86002.1	461	198/495	40					FG09712	479	162/517	31	CAGL0G03707g	486	291/499	58
YLR236C	107
YGR219W	113
YGR246C	596	orf19.13970	553	290/599	48	AEL213W	571	404/601	67	Afu3g12730	748	202/592	34	AN3116	713	187/589	31	CHG04307	775	99/269	36	CIMG_03448	799	194/594	32	CNF00660	691	175/684	25	CAG91084.1	583	300/607	49	19173589	395	117/401	29	FG04004	762	193/622	31	CAGL0F08151g	598	404/597	67	CAH02828.1	556	382/601	63
YPR187W	155	orf19.10166	157	105/156	67	AEL279C	154	129/155	83	Afu1g05160	161	84/157	53	AN2747	198	80/154	51	CHG05749	160	88/162	54	CIMG_04878	142	77/152	50	CNI01770	148	79/144	54	CAG87969.1	158	98/161	60	19173358	144	47/80	58	FG06683	139	73/145	50	CAGL0G10043g	159	130/158	82	CAH02082.1	158	126/158	79
YBR256C	238	orf19.11507	279	134/238	56	AGR241W	235	142/238	59	Afu1g06240	233	115/233	49	AN4231	234	108/232	46	CHG01029	233	101/212	47	CIMG_03525	237	110/233	47	CNC06150	220	96/202	47	CAG87251.1	237	141/234	60					FG01131	234	100/207	48	CAGL0D05302g	235	172/237	72	CAH00856.1	235	155/238	65
YGL104C	486
YMR129W	1337	orf19.9628	1261	384/1308	29	AFR225W	1299	685/1286	53	Afu3g05500	1223	336/1253	26	AN3454	1302	365/1334	27	CHG00399	1291	356/1247	28	CIMG_02109	1252	351/1259	27	CNC06710	1218	277/1191	23	CAG90388.1	1312	397/1320	30					FG06361	1266	366/1264	28	CAGL0K03817g	1317	623/1341	46
YPL045W	798	orf19.14138	946	239/936	25	AGL252W	795	335/798	41	Afu5g13600	828	215/813	26	AN6911	774	160/569	28	CHG03091	834	178/626	28	CIMG_09261	829	206/818	25	CNB00650	844	152/567	26	CAG87210.1	953	190/701	27					FG02565	793	166/633	26	CAGL0L12694g	806	309/808	38	CAH00681.1	793	300/808	37
YBL097W	754	orf19.8835	745	273/760	35	AGL275W	754	352/796	44	Afu7g03890	880	249/839	29	AN4265	886	254/810	31	CHG01516	852	255/794	32	CIMG_07494	893	247/831	29	CNL06800	889	239/795	30	CAG86072.1	744	280/754	37	19074048	440	35/70	50	FG07115	843	247/798	30	CAGL0M09559g	751	384/778	49
YMR156C	238	orf19.9121	301	85/211	40					Afu6g06820	472	29/68	42	AN5751	519	58/208	27	CHG02155	307	30/80	37	CIMG_04051	456	53/207	25	CNA07870	279	59/211	27	CAG85283.1	296	75/214	35	19074438	343	24/73	32	FG10482	458	29/84	34	CAGL0M09636g	249	112/255	43
YKL138C-A
YDR352W	317	orf19.14212	335	95/301	31	ACL106C	273	133/299	44	Afu1g11900	431	91/328	27																	CAG87359.1	352	105/317	33									CAGL0A02508g	316	189/315	60	CAH00017.1	319	153/304	50
YHR166C	626	orf19.13795	582	247/633	39	ABR206W	682	309/624	49	Afu5g02440	689	199/594	33	AN8013	672	226/690	32	CHG07734	642	215/688	31	CIMG_06452	698	227/739	30	CNC05740	626	191/615	31	CAG87638.1	592	248/628	39	19074393	463	82/263	31	FG06781	638	226/686	32	CAGL0I02288g	639	354/642	55	CAH02820.1	632	305/642	47
YOR252W	141	orf19.12257	199	43/148	29	AAL100C	190	78/141	55	Afu3g09040	197	47/147	31					CHG09722	130	35/113	30	CIMG_05526	178	46/134	34	CNE00070	213	31/141	21	CAG89180.1	179	45/130	34					FG07042	183	41/133	30	CAGL0K09042g	154	80/140	57	CAH01490.1	190	82/141	58
YDL210W	571	orf19.10016	557	261/509	51	ABL116C	544	261/505	51	Afu5g06230	568	233/549	42	AN7168	959	232/510	45					CIMG_08922	525	232/517	44	CNC06480	526	156/513	30	CAG91023.1	564	282/553	50													CAH00164.1	568	292/540	54
YDL238C	489	orf19.7029	610	203/550	36					Afu4g03770	543	199/516	38					CHG03949	480	222/510	43	CIMG_08451	522	204/475	42	CNN00990	469	149/503	29	CAG84507.1	495	198/492	40					FG05323	478	230/491	46	CAGL0C05555g	483	259/482	53	CAH01023.1	496	251/497	50
YOL110W	237	orf19.9510	232	68/219	31	AEL199W	225	96/211	45													CIMG_06162	366	42/189	22					CAG88072.1	253	71/226	31									CAGL0E02189g	290	101/238	42	CAH02923.1	258	89/220	40
YOL138C	1341	orf19.7629	1088	148/581	25	ADL186C	1361	221/430	51	Afu2g03080	1359	90/398	22	AN4518	1289	72/333	21	CHG02045	1256	77/342	22	CIMG_04567	1361	69/334	20	CNI01720	219	34/123	27	CAG84922.1	1386	143/535	26					FG09135	1305	77/343	22	CAGL0E01485g	1336	566/1407	40
YJL120W
YLR386W	880	orf19.13769	890	265/810	32	AER049W	857	465/817	56	Afu6g12890	927	353/879	40					CHG00424	899	301/847	35	CIMG_01723	911	198/479	41	CND03650	1014	158/425	37	CAG84812.1	1032	171/492	34					FG09846	897	334/872	38	CAGL0H06501g	868	524/892	58
YCR075W-A
YGL254W	299																																									CAGL0H07557g	476	60/94	63	CAH03042.1	206	73/212	34
YAL060W	382																																					FG03061	387	133/375	35	CAGL0D00198g	383	230/383	60
YNR001W-A
YPR070W	566					ADL341C	426	175/450	38																	CNF04750	930	32/131	24													CAGL0D01386g	565	252/592	42	CAH02337.1	426	164/452	36
YPR098C	161	orf19.4947	169	67/156	42	AEL317C	116	58/108	53	Afu2g02630	223	54/148	36	AN4553	163	54/154	35	CHG08504	540	31/96	32	CIMG_01803	182	58/171	33					CAG88246.1	168	71/162	43					FG06720	190	60/170	35	CAGL0G01870g	117	69/117	58	CAH01749.1	112	73/111	65
YHR180C-B
YER093C-A
YMR012W	1277	orf19.7712	1363	378/1284	29	ABR050W	1228	560/1237	45	Afu3g10800	1310	355/1318	26	AN4908	1130	218/840	25	CHG03005	1234	309/1271	24	CIMG_03762	1282	348/1338	26	CNM02490	1502	320/1309	24	CAG84430.1	1323	417/1341	31					FG05387	1281	352/1317	26	CAGL0M07722g	1267	734/1269	57
YDR263C	430
YCR032W	2167	orf19.13640	2276	516/1854	27	AFR620W	2107	685/2086	32	Afu5g09220	2526	339/945	35	AN0239	2491	313/801	39	CHG06379	2949	312/805	38	CIMG_06674	2505	354/1057	33	CNN01230	968	264/731	36	CAG90714.1	2307	350/916	38					FG00191	2825	307/821	37	CAGL0L08140g	2089	622/2066	30	CAH02264.1	1999	604/2111	28
YOR136W	369	orf19.13213	369	245/362	67	AFR137C	367	304/369	82	Afu1g12800	385	225/357	63	AN1003	363	224/335	66	CHG04613	383	218/350	62	CIMG_06836	381	228/357	63	CNA04610	379	212/344	61	CAG90258.1	365	239/346	69					FG09580	381	217/347	62	CAGL0I07227g	368	318/369	86
YDL121C	149					AGR388W	159	37/126	29																					CAG86214.1	156	37/151	24									CAGL0H10560g	144	68/149	45
YJR146W
YKL208W	271									Afu8g01570	288	24/82	29																													CAGL0K00385g	234	58/259	22	CAH02556.1	249	22/76	28
YOL021C	1001	orf19.12694	1004	691/1021	67	AEL031C	997	770/992	77	Afu4g12250	1034	536/1039	51	AN3657	1015	524/1039	50	CHG00814	987	543/995	54	CIMG_07093	1044	526/1036	50	CND00800	1002	462/1015	45	CAG90426.1	991	689/1007	68	19173030	835	298/937	31	FG01184	983	534/994	53	CAGL0H04411g	1007	814/997	81	CAH03060.1	1008	779/1007	77
YER183C	211	orf19.11998	207	78/200	39	ADL385C	218	86/211	40	Afu7g05990	208	37/83	44					CHG03893	249	64/210	30	CIMG_08167	236	70/232	30					CAG86858.1	210	73/210	34					FG09781	303	75/236	31	CAGL0F09185g	229	102/221	46	CAH03038.1	291	99/216	45
YJL031C	327	orf19.1039	368	129/358	36	ACR042C	325	169/325	52	Afu4g10580	361	118/354	33	AN1981	359	119/353	33					CIMG_01464	365	117/363	32	CNN00970	330	120/339	35	CAG87369.1	379	135/374	36					FG10730	402	91/301	30	CAGL0J01067g	238	136/235	57	CAH00579.1	235	129/228	56
YNR032C-A
YGL165C	192
YMR207C	2123
YPL123C	434	orf19.11408	399	147/380	38	ACR156W	292	106/245	43	Afu3g11220	414	123/335	36	AN4874	417	138/398	34	CHG06666	219	31/129	24	CIMG_11448_1	411	140/406	34	CNA01780	266	25/72	34	CAG90919.1	403	165/404	40					FG03379	223	97/234	41	CAGL0J06820g	433	229/416	55	CAH00449.1	425	215/409	52
YDR403W	536	orf19.1741	508	197/432	45	AFR401W	532	296/510	58	Afu4g01420	546	90/298	30	AN2705	664	194/520	37					CIMG_00524	551	162/432	37													FG08185	443	91/333	27	CAGL0F02651g	521	286/496	57	CAH01350.1	529	302/508	59
YDR430C	989	orf19.7410	1034	438/1021	42	ADR184W	990	520/994	52	Afu4g07910	1065	402/1000	40	AN3853	1049	401/1001	40	CHG02593	986	391/1022	38	CIMG_07576	1059	406/1010	40					CAG86682.1	1063	463/1035	44					FG05902	1004	405/991	40	CAGL0F03157g	990	614/990	62	CAH01966.1	982	628/975	64
YHR217C	153	orf19.14166	983	30/74	40									AN3405	568	38/136	27																	19074080	169	38/122	31	FG10166	608	30/64	46
YLR003C	291	orf19.12516	309	78/301	25	ADR341W	298	156/303	51	Afu3g06320	311	68/283	24	AN4751	298	67/289	23	CHG06451	150	32/140	22	CIMG_00424	275	62/273	22	CNH00710	330	77/303	25	CAG89904.1	304	95/327	29									CAGL0J01155g	265	133/249	53
YML048W	403	orf19.13501	384	126/388	32	AFR381C	384	202/390	51																					CAG84603.1	374	130/382	34	19074774	389	17/63	26					CAGL0L01485g	383	233/399	58	CAH02948.1	385	194/379	51
YML075C	1054	orf19.8633	1073	541/1079	50	AER152W	1028	621/1041	59	Afu2g03700	1130	444/1018	43	AN3817	1125	439/977	44	CHG01310	305	216/304	71									CAG87024.1	1043	537/1076	49	19074783	474	139/367	37	FG09197	1210	465/1102	42	CAGL0L11506g	1056	703/1062	66	CAH02133.1	1072	649/1079	60
YOR303W	411	orf19.12100	434	252/378	66	AFR534W	399	245/375	65	Afu5g06780	453	264/411	64	AN2243	417	230/408	56	CHG04514	461	254/412	61	CIMG_06058	479	260/381	68					CAG90105.1	429	250/378	66					FG09554	456	254/374	67	CAGL0I09592g	392	281/393	71
YOR330C	1280	orf19.10935	1228	523/1090	47	ADR357C	1131	600/1030	58	Afu5g12640	1135	498/1083	45	AN0040	1134	484/1058	45	CHG03254	1082	402/864	46	CIMG_09312	1142	492/1084	45	CNB00310	1376	270/590	45	CAG89264.1	1342	502/1047	47	19073932	336	27/104	25	FG05516	1124	488/1037	47	CAGL0E05324g	1284	707/1268	55
YBR023C	1165	orf19.4937	1213	689/1163	59	AEL189W	1143	715/1154	61	Afu8g05630	1182	612/1125	54	AN1555	1184	594/1128	52	CHG00787	502	312/467	66	CIMG_08766	1216	609/1135	53	CNH02270	1423	543/1141	47	CAG88184.1	1175	664/1149	57	85691155	816	261/547	47	FG01272	1222	603/1150	52	CAGL0B04389g	1163	819/1177	69	CAH00318.1	1175	731/1165	62
YHR070C-A
YDR246W-A
YJL181W	611
YOR047C	444																													CAG85762.1	357	84/326	25
YDL005C	431	orf19.64	228	71/155	45	AEL009C	343	115/406	28									CHG09790	393	71/208	34																					CAGL0C04477g	368	155/420	36
YKL119C	215	orf19.12701	213	76/214	35	ABL021C	239	40/138	28	Afu2g02240	314	17/45	37					CHG09599	261	42/184	22	CIMG_01858	303	37/121	30					CAG90444.1	208	66/130	50									CAGL0K11594g	209	91/214	42	CAH02497.1	205	87/215	40
YPL273W	325	orf19.8016	311	94/316	29	ABL125W	336	184/324	56	Afu5g01500	343	80/350	22													CNJ02520	381	88/386	22									FG09214	341	92/351	26					CAH00234.1	331	224/322	69
YGR163W	341	orf19.9944	373	230/359	64	AGL046C	339	256/336	76	Afu1g16500	361	138/323	42	AN0953	317	120/297	40	CHG02954	343	115/243	47	CIMG_03048	350	141/320	44					CAG84832.1	346	236/334	70					FG05438	397	138/326	42	CAGL0E03311g	339	290/340	85	CAH02794.1	351	246/333	73
YGR190C
YLL011W	489	orf19.12862	436	274/445	61	AAL157C	479	369/483	76	Afu1g06290	476	248/487	50	AN4226	450	243/469	51	CHG10207	446	229/470	48	CIMG_03513	447	243/471	51	CNA05930	1382	183/514	35	CAG86292.1	461	299/469	63	19073945	408	139/450	30	FG01446	456	220/452	48	CAGL0D05588g	477	360/483	74
YPR121W
YLL039C	381	orf19.14063	229	228/228	100	ACL062C	382	380/380	100	Afu4g10350	314	303/313	96	AN2000	323	306/326	93	CHG09109	305	304/304	100					CNK02620	457	375/380	98	CAG88798.1	457	380/380	100					FG08768	229	228/228	100	CAGL0D05082g	533	380/380	100
YGL021W	760					AFR492W	691	231/716	32																									19173047	454	42/137	30					CAGL0A00231g	793	294/846	34	CAH01568.1	695	232/727	31
YGL049C	914
YBL031W	338					AER185C	154	36/112	32																					CAG88108.1	418	75/341	21									CAGL0F04235g	282	93/306	30
YPL007C	588					AGL009C	573	240/583	41																																	CAGL0L08866g	585	222/590	37
YDR297W	349	orf19.13240	342	182/319	57	AAL066W	338	191/308	62	Afu1g16850	426	148/350	42	AN0640	430	104/192	54	CHG05700	266	70/213	32	CIMG_02985	419	148/361	40	CNB03230	346	134/294	45	CAG87844.1	336	185/339	54					FG02522	373	157/369	42	CAGL0H01375g	340	238/337	70	CAH01514.1	339	203/312	65
YDR314C	692	orf19.8890	633	179/706	25																									CAG90798.1	691	191/738	25									CAGL0H07293g	668	274/683	40
YHR083W	329	orf19.7267	251	74/305	24	ADR303W	310	108/323	33	Afu1g13180	296	19/42	45	AN0657	299	19/45	42	CHG00593	675	2007-10-17	58									CAG89850.1	348	86/358	24									CAGL0H02167g	336	103/370	27
YHR100C	185	orf19.3449.2	205	103/189	54	AER392W	191	108/183	59	Afu4g10230	304	72/193	37	AN2008	254	75/218	34	CHG02455	396	81/177	45	CIMG_09070	260	77/202	38	CNC04910	419	46/125	36	CAG89417.1	205	102/188	54									CAGL0H04389g	185	108/180	60
YIL172C
YCR093W	2108	orf19.1084	2016	668/2071	32	ABR112C	2141	1149/2166	53	Afu3g10240	2327	487/1657	29	AN4965	2317	472/1606	29	CHG08971	2193	451/1635	27	CIMG_03576	2343	488/1596	30	CNC05460	2265	433/1608	26	CAG87608.1	2223	696/2251	30	19074937	1461	90/419	21	FG08474	2188	422/1566	26	CAGL0E00451g	2090	1188/2095	56	CAH01880.1	2140	1033/2140	48
YOR197W	453	orf19.13416	448	239/449	53	ADL266C	452	254/458	55	Afu3g14140	425	220/443	49	AN5712	404	221/419	52	CHG00421	343	191/332	57	CIMG_04010	462	227/461	49	CNJ00740	463	225/468	48	CAG91018.1	440	242/452	53					FG09204	402	217/433	50	CAGL0I10945g	392	286/434	65
YDL155W	427									Afu2g16150	636	154/324	47	AN2137	629	162/338	47	CHG02675	643	168/351	47	CIMG_09528	638	140/250	56	CNE04400	479	135/340	39
YOR214C	236
YIR020C
YDR003W	210													AN3935	175	26/59	44	CHG01430	151	38/136	27	CIMG_01126_1	149	18/50	36					CAG85522.1	204	51/123	41					FG07072	170	35/136	25	CAGL0M10417g	209	92/200	46
YLR320W	1454					AFR496W	1311	323/1178	27																					CAG86254.1	1678	283/1364	20									CAGL0A00913g	1426	333/1214	27	CAH01868.1	1452	383/1434	26
YDR030C	506	orf19.268	447	83/264	31	ABL096W	446	115/449	25									CHG00502	412	51/204	25									CAG90062.1	453	83/292	28					FG10054	480	50/210	23	CAGL0K11836g	522	181/527	34
YLR348C	298	orf19.5628	310	167/304	54					Afu2g13020	304	141/290	48	AN6254	308	139/283	49	CHG10418	213	75/152	49	CIMG_05117	316	142/291	48	CNJ01430	350	104/277	37	CAG88439.1	290	167/288	57					FG01448	316	134/293	45	CAGL0G01166g	295	215/291	73
YOR394C-A
YLR222C-A
YML009W-B
YPL157W	315	orf19.9456	483	94/267	35	ACR147C	311	131/259	50	Afu6g08610	238	64/184	34	AN9511	187	54/134	40	CHG00948	262	65/209	31	CIMG_01087	240	64/180	35	CNE01660	427	67/191	35	CAG86090.1	281	101/256	39					FG07093	259	58/192	30	CAGL0M02145g	333	155/312	49	CAH00425.1	303	130/260	50
YMR268C	444	orf19.10095	915	69/261	26	AER285C	426	159/420	37	Afu2g01820	1303	122/408	29	AN4651	1639	117/411	28	CHG08458	1144	87/290	30	CIMG_05611	1296	121/406	29					CAG89018.1	940	119/381	31									CAGL0H02211g	381	152/368	41
YPL184C	612	orf19.12987	645	281/599	46	AFL061C	523	319/435	73	Afu2g05670	838	236/432	54	AN7480	830	228/415	54	CHG05709	798	246/499	49	CIMG_00769	838	256/512	50	CNB04890	706	190/477	39	CAG85945.1	590	294/555	52					FG05444	783	234/430	54	CAGL0C01419g	639	379/632	59
YDR464W	1435					AFR460C	1359	343/1080	31																																	CAGL0K06435g	1607	484/1698	28
YDR491C
YAL022C	517	orf19.11650	453	171/464	36	ACR289W	417	161/442	36	Afu4g09990	446	143/467	30	AN2053	444	141/471	29	CHG02975	476	140/467	29	CIMG_10951	458	143/462	30	CNB01210	481	122/459	26	CAG88938.1	466	177/464	38									CAGL0J08712g	413	243/457	53
YML126C	491	orf19.7312	451	305/452	67	ADL356C	464	347/459	75	Afu3g10660	460	285/456	62	AN4923	459	285/457	62	CHG09134	447	272/461	59	CIMG_03635	459	287/456	62	CNG02670	492	215/475	45	CAG84422.1	448	305/453	67	19074660	382	137/440	31	FG09266	456	270/460	58	CAGL0H04081g	461	353/461	76	CAH00625.1	404	322/404	79
YOR364W
YOR391C	237
YDR180W	1493	orf19.3080	1046	208/960	21	AGL133W	1479	577/1489	38	Afu2g05470	1772	200/1014	19	AN7499	1768	208/1011	20	CHG04774	1761	216/1110	19	CIMG_00749	1773	209/1021	20	CNA05290	1924	207/1166	17	CAG90734.1	1183	273/1217	22					FG09772	1860	262/1324	19	CAGL0F05797g	1470	467/1504	31	CAH00962.1	1480	469/1505	31
Q0105	385					AMI008W	384	306/380	80					AN9479	66	21/32	65	CHG11005	35	14/21	66																									CAH00352.1	624	15/48	31
YOR080W	746	orf19.12884	675	175/753	23	ADR230W	685	191/743	25																					CAG87778.1	720	177/759	23									CAGL0K05599g	710	263/752	34	CAH02925.1	720	184/765	24
YER118C	367	orf19.4772	387	145/402	36	AGL286C	330	173/360	48	Afu5g08420	311	108/360	30	AN7698	287	101/339	29	CHG06778	297	92/335	27	CIMG_06799	314	110/355	30					CAG85892.1	304	127/354	35					FG09435	302	100/345	28	CAGL0G03597g	353	188/347	54
YHR032W-A
YLR204W	111	orf19.8706	130	20/38	52	ACL153C	111	35/84	41																	CNB00240	332	18/35	51	CAG90348.1	126	19/35	54									CAGL0A03883g	138	38/82	46	CAH00713.1	114	28/35	80
YLR231C	453	orf19.8024	461	258/460	56	AGL098W	447	246/455	54	Afu2g10360	509	201/430	46	AN5952	487	205/469	43	CHG03057	509	193/433	44	CIMG_04357	478	210/475	44	CNC03980	453	195/441	44	CAG90638.1	460	274/460	59					FG04131	467	203/465	43
YGR214W	252	orf19.6975	261	190/249	76	ACL140C	253	210/250	84	Afu3g13320	297	162/241	67	AN3172	280	165/250	66	CHG08129	293	156/226	69	CIMG_03501	291	161/241	66	CNI04340	292	151/250	60	CAG85591.1	261	187/249	75	19074122	252	80/208	38	FG10905	294	158/242	65	CAGL0M02849g	251	240/252	95
YJL133C-A
YGR241C	568									Afu2g04110	609	174/555	31	AN5224	593	186/599	31																					FG09167	623	183/594	30	CAGL0F08063g	534	248/548	45
YPR182W	86	orf19.4340.1	127	43/83	51	AEL274C	86	46/74	62	Afu2g15500	84	33/74	44					CHG10279	90	40/70	57	CIMG_00256	89	40/70	57	CND03220	87	48/77	62	CAG87972.1	101	45/80	56	19074156	81	33/71	46	FG01381	89	38/71	53	CAGL0G09933g	86	53/77	68
YBR224W	171
YFR010W	499	orf19.13484	412	196/433	45	AEL029W	446	266/452	58	Afu6g02380	571	196/569	34	AN8699	856	186/547	34	CHG06626	554	201/552	36	CIMG_05862	569	193/560	34	CNG04540	484	165/504	32	CAG90421.1	496	220/501	43					FG08920	568	188/554	33	CAGL0K10494g	495	368/499	73	CAH03058.1	484	296/496	59
YGL082W	381					AFL071C	351	152/336	45																																	CAGL0H03289g	385	176/386	45
YHR213W-A
YMR124W	943	orf19.14160	1352	133/598	22	AFR217W	1071	161/533	30																					CAG89038.1	1257	263/1096	23									CAGL0K03707g	910	337/1004	33
YBL092W	130	orf19.3415.1	133	98/128	76	AGL281C	131	114/129	88	Afu2g16370	131	83/125	66	AN7354	131	82/125	65	CHG03062	131	80/129	62	CIMG_09506	131	78/130	60	CNM02240	129	80/124	64	CAG89254.1	135	102/129	79	19074209	139	52/118	44	FG04137	125	75/120	62	CAGL0H04521g	131	114/129	88
YPL068C	293																																									CAGL0H05247g	314	74/318	23	CAH00088.1	306	54/208	25
YNL213C	214	orf19.8940	162	33/80	41	ABL175C	214	77/185	41	Afu2g12370	280	53/128	41	AN6290	271	45/119	37	CHG10421	328	35/87	40	CIMG_05218	264	40/92	43					CAG86164.1	226	47/143	32					FG01452	345	35/89	39	CAGL0K04829g	207	71/166	42	CAH01009.1	242	69/154	44
YDR375C	456	orf19.8089	444	289/430	67	ACR200C	444	283/416	68	Afu3g13000	499	230/486	47	AN3131	502	215/485	44	CHG01890	447	172/373	46	CIMG_03460	513	227/444	51	CNC04110	516	212/416	50									FG02769	464	172/435	39	CAGL0A02992g	457	358/446	80
YOL077W-A
YHR134W	269	orf19.7923	306	84/252	33	AFR042C	224	113/248	45	Afu1g02700	414	70/217	32	AN0304	336	66/217	30	CHG00955	510	33/119	27	CIMG_04743	402	73/218	33	CNC02220	544	51/209	24	CAG90030.1	557	78/238	32					FG00736	448	78/204	38	CAGL0G06116g	299	136/240	56
YHR161C	637	orf19.11660	676	215/688	31	AEL209W	470	221/581	38									CHG00895	641	186/621	29	CIMG_08058	615	195/672	29	CNG04120	885	171/642	26	CAG90993.1	687	224/684	32									CAGL0I02156g	711	281/696	40	CAH02832.1	567	260/546	47
YOR248W	100									Afu2g08760	191	20/62	32
YDL206W	762									Afu7g03880	988	60/199	30	AN4266	1019	67/228	29	CHG01515	330	47/147	31	CIMG_07493	986	71/239	29	CNA07800	974	63/230	27									FG07114	1028	63/198	31	CAGL0J09658g	748	292/793	36	CAH01732.1	684	272/773	35
YOR275C	661	orf19.12263	785	206/747	27	AER342C	631	245/643	38	Afu4g06400	834	189/728	25	AN4351	847	198/732	27	CHG02310	782	184/713	25					CNG00250	902	165/719	22	CAG89184.1	766	207/734	28					FG01703	868	194/748	25	CAGL0L10956g	691	227/701	32	CAH01377.1	652	233/659	35
YNR044W	725
YNR071C	342
YOL106W	117													AN0857	358	13/63	20
YDR064W	151	orf19.4193.1	148	133/147	90	AGL030W	151	143/151	94	Afu7g05290	148	115/147	78	AN6679	169	113/168	67	CHG05969	151	117/150	78	CIMG_04693	151	120/150	80	CND02790	151	105/150	70	CAG89401.1	151	135/151	89	19173433	148	59/140	42	FG07048	151	115/150	76	CAGL0G05027g	151	147/151	97
YLR381W	733	orf19.13124	318	69/310	22	AER042W	676	184/724	25					AN6600	723	22/74	29													CAG84494.1	792	52/201	25									CAGL0H05027g	702	192/738	26
YDR091C	608	orf19.10552	622	503/604	83	AGR125W	607	544/608	89	Afu1g10310	703	456/618	73	AN1256	657	452/603	74	CHG00805	517	343/515	66	CIMG_10314	506	374/505	74	CNA07330	603	419/605	69	CAG90566.1	607	504/608	82	19074958	624	339/619	54	FG07101	607	445/604	73	CAGL0G08041g	607	540/608	88	CAH01835.1	607	549/608	90
YKL063C	167					ABR090W	84	29/68	42																																	CAGL0M13211g	252	58/180	32
YIL105W-A
YPL208W	583	orf19.7326	579	163/547	29	AFL100W	576	204/594	34	Afu4g11040	674	57/208	27	AN5630	707	42/112	37					CIMG_01513	636	40/116	34																	CAGL0E05698g	599	242/587	41	CAH02029.1	594	221/600	36
YMR319C	552									Afu4g14640	541	164/468	35																													CAGL0F00187g	570	328/564	58
YFL046W	207	orf19.10456	208	85/173	49	ABR237C	209	153/207	73	Afu6g06570	312	83/197	42					CHG01132	305	79/187	42	CIMG_07292	307	77/199	38	CNF02220	218	68/175	38	CAG85774.1	205	91/173	52					FG05616	135	71/131	54	CAGL0K12870g	205	152/206	73	CAH00413.1	212	152/201	75
YDR515W	447
YAL056W	880
YPR066W	299	orf19.11685	331	130/302	43	ADL333C	319	158/308	51	Afu2g13730	379	113/293	38	AN2416	382	95/256	37	CHG01094	433	120/298	40	CIMG_04635	351	99/267	37	CNC02000	428	128/300	42	CAG90226.1	437	119/300	39					FG00364	433	125/295	42	CAGL0D01518g	297	172/295	58	CAH02346.1	313	152/309	49
YBR108W	947					ADL336C	540	145/632	22																					CAG88939.1	927	216/912	23									CAGL0D01474g	661	205/788	26	CAH02343.1	859	252/862	29
YPR093C	288					ABR104W	328	92/322	28																					CAG88739.1	563	52/180	28									CAGL0K08052g	305	110/297	37	CAH01752.1	304	98/306	32
YDR259C	383													AN3189	1726	52/214	24																					FG09832	285	30/68	44
YIL107C	827	orf19.4753	1146	304/587	51	ADL237C	756	439/837	52	Afu1g07220	708	217/414	52	AN5144	688	213/414	51	CHG10364	826	243/551	44	CIMG_02477	705	202/419	48					CAG86738.1	938	355/821	43					FG01445	965	261/617	42	CAGL0D01100g	806	448/742	60
YGR035W-A
YOR159C	94	orf19.4205.1	86	56/94	59	AAR116W	97	63/94	67	Afu7g05980	95	49/83	59	AN6735	91	38/71	53					CIMG_08166	94	46/83	55	CNI02920	92	44/83	53	CAG90229.1	90	61/96	63	19074021	111	30/80	37	FG02746	96	50/86	58					CAH02690.1	93	55/92	59
YJR141W	347	orf19.11587	348	99/360	27	ABL082C	344	106/355	29	Afu3g07970	558	70/290	24	AN2961	518	48/202	23	CHG05966	180	20/53	37	CIMG_10920	275	38/135	28	CNC01710	1087	26/100	26	CAG88907.1	368	97/358	27	19074658	259	2008-11-24	45	FG00972	290	59/276	21	CAGL0M00264g	357	100/359	27	CAH02097.1	354	80/285	28
YER048W-A
YJL027C	138																													CAG89306.1	283	23/83	27
YLR292C	193	orf19.11656	204	57/170	33	AGR293C	224	100/195	51	Afu5g06960	212	45/168	26	AN7623	524	52/199	26	CHG07381	209	54/192	28	CIMG_08699	209	44/169	26					CAG88934.1	201	69/202	34					FG02100	202	49/197	24	CAGL0I00616g	191	108/192	56	CAH01279.1	210	86/190	45
YEL037C	398	orf19.9071	348	139/345	40	AFR358W	413	201/427	47	Afu5g06040	376	153/408	37	AN2304	378	146/415	35	CHG03219	392	143/418	34	CIMG_06202	371	151/413	36	CNA07500	406	143/427	33	CAG85137.1	373	163/400	40					FG06767	359	154/414	37	CAGL0L01309g	392	245/417	58	CAH00040.1	383	200/408	49
YGR275W	157					AGL331C	136	51/138	36																																	CAGL0G00396g	270	45/169	26	CAH03027.1	153	43/149	28
YKR061W	425	orf19.11970	410	198/359	55	ACR251C	412	230/408	56																					CAG89062.1	446	199/362	54									CAGL0M05841g	411	223/383	58	CAH02845.1	444	249/421	59
YKR089C	910	orf19.12881	949	293/534	54	ADR231C	779	371/517	71	Afu4g08440	786	213/493	43	AN1713	789	205/493	41	CHG10910	787	218/500	43	CIMG_08841	777	251/673	37					CAG87780.1	1025	330/720	45					FG07555	793	230/547	42	CAGL0G02365g	883	487/759	64	CAH02924.1	775	422/722	58
YBR285W	144
YBR302C
YGL133W	1264	orf19.12956	1064	236/1093	21	AFL112W	1194	570/1284	44	Afu2g16780	970	123/572	21	AN7303	950	122/562	21	CHG02939	1082	135/529	25	CIMG_09446	967	118/498	23	CNJ00250	1045	108/454	23	CAG85925.1	1230	363/1373	26					FG02527	991	138/523	26	CAGL0H09020g	1258	603/1331	45	CAH02017.1	1119	481/1261	38
YMR185W	981	orf19.7159	967	306/989	30	AFL147C	938	374/987	37	Afu6g10360	994	103/440	23	AN2456	1089	89/385	23	CHG10284	905	85/339	25	CIMG_09716	1148	108/451	23	CNA00860	1185	76/307	24	CAG87071.1	1021	317/1022	31					FG10760	822	68/336	20	CAGL0L00517g	1000	370/1024	36	CAH00554.1	961	366/989	37
YPL119C	617																									CNA07860	637	355/628	56
YNL247W	767	orf19.12397	781	418/756	55	AFR640W	750	393/746	52	Afu5g09610	808	328/816	40	AN8800	838	328/819	40	CHG09426	794	306/812	37	CIMG_06650	839	319/819	38	CNB00900	785	360/796	45	CAG88179.1	780	428/769	55	19173375	480	159/424	37	FG05963	800	333/807	41	CAGL0J07744g	788	544/775	70	CAH01183.1	766	513/765	67
YNL274C	350	orf19.10506	342	175/339	51	AFR675W	353	204/347	58	Afu4g11840	344	169/344	49	AN5534	339	161/319	50	CHG05044	323	156/336	46	CIMG_01609	337	164/338	48	CNA08130	339	151/339	44	CAG86178.1	352	170/336	50					FG04024	357	116/331	35	CAGL0J08272g	350	220/348	63	CAH01144.1	349	226/347	65
YDR426C
YHR195W	321																																									CAGL0M07205g	241	72/324	22	CAH02114.1	279	65/324	20
YHR212C
YGR009C	651	orf19.117	530	227/655	34	AFR469W	533	305/666	45	Afu2g13760	421	112/272	41	AN2419	429	101/272	37					CIMG_04638	497	124/302	41	CNM01950	356	88/258	34	CAG89563.1	490	170/456	37					FG01358	410	115/404	28	CAGL0A01672g	694	345/710	48	CAH00254.1	556	303/658	46
YBR019C	699	orf19.11156	675	377/693	54					Afu5g10780	371	206/356	57	AN4727	376	206/361	57	CHG04003	372	198/354	55	CIMG_00721	372	200/356	56	CNA06760	373	163/371	43	CAG85825.1	700	381/710	53					FG05689	377	204/359	56
YCL063W	423																																									CAGL0B00308g	430	160/451	35	CAH01065.1	460	141/477	29
YER079C-A
YJL177W	184	orf19.11966	185	147/184	79																									CAG89058.1	185	147/184	79									CAGL0M08118g	184	176/184	95	CAH02871.1	184	170/184	92
YDR115W	105	orf19.961.2	97	52/97	53	AGR081C	130	50/106	47													CIMG_12372	138	35/95	36	CNA01000	129	45/103	43	CAG85302.1	122	57/106	53					FG05907	125	18/30	60	CAGL0B01793g	124	39/50	78
YLR432W	523													AN5716	666	26/112	23									CNA04240	544	347/523	66
YDR142C	375	orf19.7735	380	176/383	45	AGL190W	370	223/377	59	Afu1g15400	356	164/402	40	AN0880	355	164/396	41	CHG04692	364	152/400	38	CIMG_03324	357	167/398	41	CNA04980	333	128/382	33	CAG87150.1	373	174/376	46					FG05109	359	135/386	34	CAGL0B01529g	369	227/375	60
YOR015W	119	orf19.14211	108	17/57	29
YKL114C	367	orf19.7428	336	206/344	59	ABL054C	359	220/359	61	Afu6g08110	561	114/241	47	AN3947	512	119/315	37	CHG00960	470	166/376	44	CIMG_01149	557	136/321	42	CNH01280	463	146/341	42	CAG89323.1	334	214/343	62	19074955	275	110/259	42	FG01348	456	164/362	45	CAGL0K11528g	354	259/358	72	CAH01689.1	368	241/361	66
YER035W	145
YPL269W	644	orf19.12478	758	65/287	22	ACR023W	769	157/470	33																					CAG86823.1	719	150/665	22									CAGL0A01155g	609	227/645	35	CAH00200.1	568	161/507	31
YER062C	250																									CNM01370	250	79/246	32
YLR176C	811	orf19.11346	851	187/690	27	AAL010W	834	206/592	34	Afu5g06120	855	101/420	24	AN2296	843	112/413	27	CHG07764	832	66/312	21	CIMG_05985	922	89/378	23					CAG90496.1	809	156/580	26					FG07420	754	129/547	23	CAGL0H03751g	1021	117/253	46	CAH00372.1	819	209/623	33
YPR117W	2489	orf19.8825	2735	439/1645	26					Afu2g16420	2913	431/1699	25	AN7348	3043	428/1683	25													CAG86064.1	2662	525/1937	27									CAGL0D04510g	2480	1088/2503	43	CAH00830.1	2379	819/2186	37
YLL034C	837	orf19.11695	827	486/827	58	AFR188W	827	599/830	72	Afu1g09210	784	375/762	49	AN1366	628	363/686	52	CHG07892	671	243/552	44	CIMG_07146	741	385/753	51	CNA06980	756	361/631	57	CAG86893.1	852	507/845	60									CAGL0D02838g	834	640/838	76
YPR144C	552	orf19.9458	562	223/553	40	ADR171C	522	300/531	56	Afu8g05430	569	176/540	32	AN1533	430	151/361	41	CHG05946	548	183/523	34	CIMG_04319	551	184/537	34	CNF04700	646	118/264	44	CAG86088.1	554	234/556	42	19074212	267	28/100	28	FG00372	545	188/525	35	CAGL0I10670g	555	349/562	62	CAH02406.1	521	296/552	53
YBR196C	554	orf19.11369	550	437/547	79	AEL249C	555	478/553	86	Afu2g09790	553	399/546	73	AN6037	553	400/547	73	CHG04416	560	382/552	69	CIMG_07844	553	405/546	74	CNB04050	556	307/551	55	CAG89290.1	553	443/547	80	19173604	508	216/507	42	FG05843	557	392/552	71	CAGL0H05445g	555	501/553	90	CAH00100.1	555	476/553	86
YGL017W	503	orf19.9658	462	189/487	38	AGR165W	500	228/517	44	Afu2g13070	401	97/277	35	AN6250	403	85/261	32	CHG07877	415	75/246	30	CIMG_05105	439	98/328	29	CND02070	253	18/48	37	CAG84589.1	476	197/493	39					FG10878	358	76/316	24	CAGL0A00319g	509	242/519	46	CAH02801.1	503	222/508	43
YGL044C	296	orf19.12013	276	82/280	29	AGR010C	266	158/282	56	Afu2g09100	296	84/303	27	AN6074	303	93/309	30	CHG01583	315	92/309	29	CIMG_01023	307	95/311	30	CNI00130	455	38/84	45	CAG86393.1	235	92/275	33					FG00370	294	87/312	27	CAGL0D06182g	280	182/288	63
YMR069W	285	orf19.4664	226	49/162	30					Afu4g08210	177	50/152	32	AN3825	302	43/159	27	CHG10889	149	35/96	36	CIMG_08817_1	316	43/170	25					CAG85078.1	176	53/160	33	19173462	244	21/58	36					CAGL0K02981g	278	87/269	32
YBL027W	189	orf19.5904	190	150/189	79	AER179C	189	165/189	87	Afu2g07970	211	115/181	63					CHG08428	193	118/187	63	CIMG_00912	191	124/187	66	CNI01090	194	117/184	63	CAG90621.1	186	144/184	78	19074358	171	67/167	40					CAGL0A03278g	189	174/189	92
YPL002C	233	orf19.13675	261	94/247	38	AGL002C	232	145/233	62	Afu4g03870	260	81/217	37	AN7106	264	88/248	35	CHG05541	268	91/263	34	CIMG_07887	266	82/223	36	CNF02700	279	60/225	26	CAG86939.1	241	83/229	36					FG04120	260	81/247	32	CAGL0L09020g	233	151/232	65
YIL140W	823	orf19.12750	955	254/777	32	AER417W	831	318/871	36	Afu1g09270	890	104/401	25	AN1359	948	163/568	28	CHG00521	980	151/586	25	CIMG_06143	272	25/66	37	CNG02700	1070	148/564	26	CAG86149.1	911	234/702	33					FG10237	904	151/555	27	CAGL0L08294g	833	427/846	50	CAH01560.1	785	392/834	47
YCR089W	1609
YDL150W	422	orf19.10230	452	135/492	27	ADR070W	387	164/415	39	Afu2g16170	606	117/512	22	AN2135	603	113/519	21	CHG02680	546	115/486	23	CIMG_09526	565	114/507	22	CNE00450	457	100/441	22	CAG85101.1	399	121/443	27									CAGL0I03630g	427	193/449	42	CAH01783.1	404	193/426	45
YJL060W	444	orf19.13231	453	235/433	54	AEL170C	458	282/446	63	Afu4g11190	448	220/433	50	AN5616	418	207/414	50	CHG08095	425	215/418	51	CIMG_01500	473	205/440	46	CNA00190	460	198/447	44	CAG84486.1	453	236/438	53					FG01560	426	221/414	53	CAGL0J05126g	433	315/426	73
YDR026C	570	orf19.13145	539	134/455	29													CHG09593	1035	101/398	25					CNN00200	607	128/524	24	CAG88098.1	719	190/622	30					FG10814	1653	79/282	28	CAGL0K11770g	551	206/510	40
YEL070W
YMR236W	157	orf19.8708	229	82/148	55	AFR527W	137	104/128	81	Afu1g14600	306	66/161	40	AN0794	287	66/160	41	CHG00881	157	30/69	43	CIMG_03307	284	65/160	40					CAG90350.1	182	93/158	58	85691143	137	36/128	28	FG00864	256	66/151	43	CAGL0M05005g	166	106/157	67
YPL152W	358	orf19.14195	358	192/364	52	ACR139C	359	222/358	62	Afu1g13420	422	155/367	42	AN0679	669	153/372	41	CHG01850	465	164/390	42	CIMG_05750	424	164/380	43	CNH01590	382	163/374	43	CAG86298.1	367	185/367	50	19074322	247	88/280	31	FG01092	432	159/369	43	CAGL0M02255g	358	252/358	70
YNL325C	879	orf19.13033	982	371/708	52	ADL195C	858	502/744	67	Afu2g16640	1017	339/663	51	AN7314	1013	350/706	49	CHG04574	1138	361/729	49	CIMG_12350	1023	334/684	48	CNE01740	827	310/729	42	CAG88440.1	1042	392/778	50					FG04280	974	362/757	47	CAGL0D02464g	871	511/712	71
YDR487C	208	orf19.12693	207	122/208	58	ADR118C	212	125/200	62	Afu6g13140	232	104/215	48	AN5497	225	103/216	47	CHG09140	235	105/217	48	CIMG_01670	235	101/218	46	CNE00560	240	99/211	46	CAG90427.1	204	118/208	56					FG08452	235	100/217	46	CAGL0I07557g	212	150/207	72	CAH02268.1	209	140/208	67
YLR032W	1169	orf19.9644	1084	450/1147	39	AFR220W	1085	556/1168	47	Afu5g12600	1301	379/1138	33	AN0044	1202	407/1264	32	CHG05500	982	355/1028	34	CIMG_09318	1255	370/1174	31	CNA02850	1198	306/1030	29	CAG90394.1	1153	468/1188	39					FG02724	1154	358/1023	34	CAGL0A03432g	1151	615/1177	52
YAL018C	325					ADR122C	375	99/296	33									CHG00082	317	26/104	25																					CAGL0H06237g	302	129/297	43
YGR042W	271	orf19.9758	454	60/218	27	ACL194C	121	53/95	55																					CAG89592.1	243	26/96	27									CAGL0K04213g	244	81/271	29	CAH02701.1	250	69/184	37
YOR387C	206
YOR008C-A
YNL014W	1044									Afu7g05660	1065	644/1052	61	AN6700	810	533/816	65	CHG04974	1053	658/1055	62	CIMG_05477_1	1059	651/1055	61	CND02420	1055	475/1016	46									FG04181	1045	645/1059	60
YDR176W	702	orf19.10541	627	247/700	35	AGL139W	731	355/729	48	Afu1g04590	675	168/685	24	AN0440	659	178/692	25	CHG01753	667	171/687	24	CIMG_04942	674	163/648	25	CNJ01070	716	59/198	29	CAG90747.1	629	251/698	35					FG00741	638	184/686	26	CAGL0E00693g	829	371/773	47	CAH00956.1	638	362/708	51
YNL041C	839	orf19.12676	771	211/822	25	ADL228C	805	310/846	36	Afu6g12470	752	125/563	22	AN3723	1131	161/685	23	CHG00452	690	154/704	21	CIMG_01744	716	141/659	21	CNH00520	742	112/483	23	CAG88013.1	775	217/860	25					FG09850	693	160/663	24	CAGL0G01496g	832	383/857	44
Q0065	544																									CNC04090	49	26/45	57									FG11639	52	20/31	64
YHR021W-A
YIL051C	145	orf19.6220.3	136	68/104	65	ADL077C	142	96/137	70									CHG00774	124	62/121	51	CIMG_07737	166	67/131	51	CNB00590	134	49/118	41	CAG87273.1	133	71/103	68					FG00609	125	63/119	52					CAH01422.1	140	97/130	74
YDL034W	114
YDL061C	56																													CAG84808.1	56	48/56	85	19074090	55	26/47	55					CAGL0D00858g	56	52/56	92
YJR086W	110	orf19.6551.1	90	37/92	40	ACR176C	120	51/90	56	Afu1g05210	154	19/73	26	AN2742	95	21/51	41	CHG05752	93	27/65	41	CIMG_11421	92	22/49	44													FG07235	93	29/74	39	CAGL0M09207g	88	55/92	59
YFR034W-A
YER096W	512
YER113C	706	orf19.10738	731	256/721	35	AGL295C	657	179/673	26																					CAG89633.1	659	260/672	38									CAGL0G03487g	704	372/674	55
YLR227C	493					AGR174W	395	94/414	22																	CND01830	202	19/78	24
YGR237C	785	orf19.11467	838	160/738	21	ADL147W	626	202/654	30																					CAG90951.1	644	115/480	23									CAGL0F07975g	770	325/821	39
YPR178W	465	orf19.7343	458	162/461	35	AEL269C	455	191/466	40	Afu8g04590	516	156/499	31	AN1468	521	165/512	32	CHG01396	492	159/506	31	CIMG_02199	571	170/525	32	CND05530	511	147/499	29	CAG87651.1	495	173/472	36					FG00468	518	166/503	33	CAGL0G09845g	500	188/465	40
YBR247C	483	orf19.5507	475	261/493	52	AFL044W	458	335/482	69	Afu3g04110	497	207/513	40	AN9398	492	202/520	38	CHG04681	443	178/511	34	CIMG_12174	503	202/513	39	CND03780	462	182/487	37	CAG84474.1	451	274/481	56					FG05229	487	191/512	37	CAGL0C01639g	471	360/483	74
YFR006W	535	orf19.7263	450	247/466	53	AGR008W	514	305/534	57	Afu2g07500	468	194/460	42	AN5810	496	196/466	42	CHG03600	692	185/467	39	CIMG_00948	469	197/468	42	CNE02200	546	178/551	32	CAG89847.1	475	257/475	54					FG06496	463	190/457	41	CAGL0F02233g	483	332/479	69
YFR033C	147	orf19.913.2	135	62/138	44	ADL124C	126	78/145	53	Afu4g11390	158	49/120	40	AN5597	162	50/124	40	CHG09102	152	46/129	35	CIMG_01561	132	45/117	38	CNF03560	191	45/145	31	CAG87158.1	138	62/131	47					FG09489	134	50/117	42	CAGL0D05192g	123	77/145	53	CAH00865.1	122	77/145	53
YPL036W	947													AN0318	931	602/889	67
YBL105C	1151	orf19.13322	1097	549/1153	47	ACR191C	1149	735/1172	62	Afu5g11970	1106	254/622	40	AN0106	1083	269/665	40	CHG04131	1134	221/388	56	CIMG_09206	1088	257/588	43	CNC03300	1086	217/402	53	CAG90630.1	1090	579/1164	49					FG09660	1167	265/685	38	CAGL0M09361g	1144	811/1174	69
YNL191W	357	orf19.12626	344	222/352	63	ABL151W	357	276/354	77	Afu1g11980	370	159/306	51	AN1092	381	185/336	55	CHG02566	487	161/334	48	CIMG_09019	380	183/334	54	CNB02390	406	135/277	48	CAG86529.1	358	214/360	59					FG06147	476	174/334	52	CAGL0J11484g	362	311/361	86	CAH00545.1	364	268/362	74
YDR370C	442					AER404C	386	111/339	32																																	CAGL0A02860g	402	119/335	35
YDL160C-A
YDL201W	286	orf19.11279	356	196/301	65	AGR192C	282	211/281	75	Afu4g12280	358	150/349	42	AN3660	1261	145/354	40	CHG09168	293	156/286	54	CIMG_07090	301	138/298	46	CNB00250	286	147/257	57	CAG85186.1	292	194/280	69	19074952	243	92/229	40	FG09283	1496	144/253	56	CAGL0J09746g	285	243/286	84	CAH02730.1	278	214/275	77
YOR270C	840	orf19.14153	821	482/836	57	ADR177C	839	514/839	61	Afu4g11300	857	409/858	47	AN5606	852	403/855	47	CHG08178	863	400/856	46	CIMG_01544	857	408/854	47	CND02320	849	364/854	42	CAG86124.1	794	486/811	59	85014473	700	242/817	29	FG00818	857	404/858	47	CAGL0C02959g	889	577/842	68	CAH01384.1	829	539/832	64
YNR067C	1117	orf19.10584	1146	470/1022	45	AGL208C	861	415/868	47	Afu1g04260	974	336/893	37	AN0472	934	329/824	39	CHG09117	696	154/555	27									CAG85249.1	1159	493/1069	46					FG08757	850	268/759	35
YCL025C	595
YJL111W	550	orf19.10718	549	404/552	73	AFR067W	548	471/550	85	Afu1g06710	541	361/528	68	AN5713	563	369/561	65	CHG09973	556	358/559	64	CIMG_04009	564	372/562	66	CNA02700	560	371/549	67	CAG88397.1	540	403/536	75	19074672	511	212/513	41	FG06306	556	373/556	67	CAGL0G04367g	550	481/550	87
YJL139C	428
YDR087C	278	orf19.14120	275	105/294	35	AGR158C	267	147/280	52	Afu1g10990	325	45/126	35	AN1175	331	46/121	38	CHG05040	243	81/274	29	CIMG_06937	306	86/329	26	CNG02770	352	68/191	35	CAG88881.1	267	111/286	38					FG04039	239	86/275	31	CAGL0M11110g	270	158/278	56	CAH01586.1	261	147/275	53
YGL245W	708	orf19.7057	725	456/729	62	AFR264W	707	549/708	77	Afu5g03560	715	355/620	57	AN8224	677	308/613	50	CHG07607	638	333/634	52	CIMG_03776	707	367/720	50	CNF00070	728	284/621	45	CAG89749.1	724	475/731	64	19074040	642	244/564	43	FG04582	624	309/626	49	CAGL0C01947g	705	586/709	82	CAH02616.1	708	557/709	78
YKL031W	137
YKL059C	441	orf19.12098	498	185/498	37	ABR070C	396	246/434	56	Afu2g06220	632	166/428	38	AN7431	628	161/412	39	CHG07192	651	152/435	34	CIMG_04249	598	155/396	39	CND03400	598	149/417	35	CAG90103.1	483	182/491	37	85014181	260	60/198	30	FG09892	617	158/380	41	CAGL0I05456g	454	278/445	62	CAH01623.1	424	249/451	55
YMR297W	532	orf19.1339	542	330/550	60	AGL328C	563	308/502	61	Afu6g13540	543	302/536	56	AN5442	552	286/491	58	CHG03138	554	291/489	59	CIMG_02815	539	303/552	54	CNF03760	539	187/441	42	CAG86322.1	548	333/484	68					FG06895	540	295/545	54	CAGL0M13651g	508	349/470	74	CAH03024.1	535	356/539	66
YPL203W	380	orf19.9817	444	290/350	82	AFL090W	346	291/329	88	Afu2g12200	490	252/386	65	AN6305	472	233/331	70					CIMG_11524	1445	237/348	68	CNA03840	464	207/321	64	CAG89783.1	420	286/345	82					FG07251	591	250/390	64	CAGL0G09020g	361	306/356	85	CAH00303.1	372	292/329	88
YFL041W	622					ABR228C	612	349/608	57																	CNM02420	640	233/617	37													CAGL0K12738g	621	398/619	64	CAH00401.1	617	358/604	59
YDR510W	101	orf19.8287	102	62/100	62	AFR697C	92	80/87	91	Afu1g10850	93	45/87	51	AN1191	94	43/79	54	CHG00761	99	40/76	52	CIMG_11861	86	40/76	52	CNC00390	101	40/91	43	CAG88153.1	93	66/98	67	19074488	100	23/81	28	FG01322	98	46/97	47	CAGL0K05731g	108	86/107	80	CAH01119.1	93	76/87	87
YNL284C-A
YAL051W	1047	orf19.7374	1016	168/868	19	ADR403C	970	329/1004	32	Afu5g06460	696	35/109	32																	CAG88614.1	922	158/743	21									CAGL0M12298g	994	536/1009	53	CAH02739.1	975	266/868	30
YLR110C	133					AGR049W	132	93/135	68																					CAG84446.1	177	45/121	37
YGR120C	262	orf19.10340	281	57/250	22	AAR104W	255	74/253	29																					CAG87952.1	265	60/250	24									CAGL0L04884g	271	106/261	40	CAH02417.1	237	80/241	33
YBR103W	535	orf19.7778	593	127/488	26	ADL322C	501	252/536	47																	CND06060	763	58/232	25	CAG89409.1	606	172/639	26									CAGL0K12188g	535	288/542	53
YBR130C	425	orf19.13040	519	101/420	24	AAR042W	470	122/413	29																					CAG88093.1	429	82/326	25					FG10244	628	97/446	21	CAGL0K07942g	358	103/384	26	CAH00561.1	345	97/371	26
YMR003W	198					ACL011C	281	22/55	40					AN4423	250	28/100	28																													CAH01319.1	253	36/134	26
YNL075W	290	orf19.8236	283	187/290	64	AER430W	283	236/290	81	Afu1g13070	299	177/301	58	AN0647	282	161/283	56	CHG07067	296	164/296	55	CIMG_06826	303	174/305	57	CNE01090	288	156/290	53	CAG84746.1	284	188/290	64	19074991	269	76/287	26	FG09929	298	170/298	57	CAGL0J10252g	288	248/290	85
YDR227W	1358					AGR188W	950	24/59	40																																	CAGL0K11396g	1447	299/1445	20
YIL102C
YCR050C
YOR127W	1007					ACR205W	1079	381/1118	34	Afu1g12680	1101	102/373	27	AN1025	1067	249/1101	22									CNI03540	732	68/234	29	CAG87449.1	1245	190/752	25					FG06193	1181	160/713	22	CAGL0K10318g	917	203/568	35
YDL095W	817	orf19.12638	877	411/753	54	ADR279C	817	466/811	57	Afu3g06450	946	338/731	46	AN4761	918	336/811	41	CHG06632	958	338/799	42	CIMG_00438	782	330/710	46	CND06150	918	308/740	41	CAG86880.1	834	396/783	50					FG08935	960	332/801	41	CAGL0L07216g	858	495/825	60
YOL012C	134	orf19.7959	133	107/132	81	ACL017C	133	122/133	91	Afu5g01950	138	95/132	71	AN8039	136	97/132	73	CHG08314	143	100/135	74	CIMG_06401	138	96/132	72	CNL04080	138	81/126	64	CAG87798.1	132	106/131	80					FG01627	144	97/135	71					CAH01312.1	132	124/130	95
YER174C	244									Afu2g14960	271	110/256	42									CIMG_01427	269	104/253	41	CNC05590	616	51/109	46	CAG88249.1	238	138/244	56					FG01317	253	96/240	40
YBR056W-A
YLR260W	687					AGR256W	579	328/613	53									CHG05039	436	96/222	43	CIMG_06936	509	158/456	34	CND02910	566	138/496	27									FG02775	883	176/525	33	CAGL0K05995g	794	401/813	49
YHR049C-A
YLR288C	474	orf19.12940	319	111/474	23	AGR289C	387	205/474	43																					CAG88766.1	328	111/474	23									CAGL0M09735g	430	209/475	44	CAH01267.1	386	179/478	37
YGR270W	1379	orf19.11431	1314	589/1376	42	ABR139W	1270	710/1245	57	Afu8g04270	1654	478/1155	41	AN1440	1872	470/1134	41	CHG05732	1559	373/869	42	CIMG_02251	1673	468/1146	40	CND04550	1577	368/878	41	CAG90927.1	1310	633/1426	44					FG07222	1612	505/1422	35	CAGL0G00528g	1317	752/1393	53	CAH03017.1	1319	722/1386	52
YKR057W	87									Afu2g03590	88	63/87	72	AN3823	88	62/87	71					CIMG_04499	88	65/86	75	CND04200	87	54/87	62	CAG87309.1	64	51/64	79					FG00798	87	66/87	75					CAH02841.1	87	79/87	90
YKR084C	611	orf19.7144	581	238/620	38	ADR221C	614	304/624	48									CHG09207	840	167/436	38	CIMG_01230	589	208/612	33	CNB04740	914	188/561	33	CAG85877.1	600	247/634	38					FG09466	776	173/438	39	CAGL0G02255g	594	357/608	58	CAH02935.1	596	332/613	54
YPL097W	492	orf19.7756	501	221/460	48	ABR192W	462	240/441	54	Afu4g08320	632	130/340	38	AN1709	427	87/208	41	CHG01749	708	147/484	30	CIMG_08824	635	137/352	38	CNJ03200	478	181/454	39	CAG88504.1	523	214/476	44					FG00744	611	154/471	32	CAGL0H05775g	462	277/444	62	CAH00131.1	453	268/438	61
YER068C-A
YNL242W	1592	orf19.11601	1856	259/872	29	ABL208W	1539	583/1621	35	Afu6g13200	2160	267/886	30	AN5491	2102	263/878	29	CHG07016	2043	259/897	28	CIMG_01661	2100	252/879	28	CNB00700	1935	249/952	26	CAG86429.1	1903	373/1418	26					FG10283	2239	253/888	28	CAGL0J07634g	1587	532/1637	32	CAH01042.1	1502	502/1635	30
YHR190W	444	orf19.11099	448	251/444	56	AFR444C	441	299/438	68	Afu7g01220	471	199/430	46	AN3376	693	201/442	45	CHG10866	469	185/392	47	CIMG_08115	472	188/378	49	CNC05660	1067	108/237	45	CAG86711.1	447	259/447	57					FG09381	462	192/432	44	CAGL0M07095g	443	312/440	70	CAH00553.1	441	301/438	68
YML039W
YML066C	369	orf19.13089	305	55/247	22	AER135W	385	73/195	37																																	CAGL0L11286g	366	164/354	46	CAH02148.1	378	64/189	33
YMR173W-A
YBR014C	203	orf19.11626	229	70/225	31					Afu1g09090	226	40/123	32					CHG05858	272	49/136	36	CIMG_07164	248	56/138	40	CNB05410	693	40/135	29					85014389	98	25/97	25	FG01170	283	46/91	50	CAGL0I04554g	226	54/148	36
YOL162W	215													AN4106	427	103/215	47
YJL172W	576	orf19.2686	580	235/579	40	AEL132W	572	275/518	53					AN4810	581	189/510	37	CHG05102	574	229/562	40					CNB04480	587	199/492	40	CAG90873.1	577	237/590	40					FG00017	551	208/495	42	CAGL0C00319g	580	323/514	62	CAH02878.1	599	282/516	54
YDR110W	566					AGR086C	534	153/498	30																																	CAGL0B01771g	536	145/418	34
YOR038C	875	orf19.11771	1017	192/494	38	ACR088W	850	401/884	45																					CAG90367.1	994	183/471	38									CAGL0I00968g	997	266/518	51	CAH00027.1	847	393/884	44
YJR020W	110
YMR013C-A
YER030W	160	orf19.13566	167	79/156	50	AER433W	140	63/144	43	Afu1g07430	198	36/113	31	AN5128	115	31/87	35					CIMG_02495	124	33/83	39													FG01436	116	38/113	33	CAGL0C02475g	148	82/154	53	CAH01952.1	172	71/150	47
YLL002W	436	orf19.7491	359	114/358	31	AAL173C	420	171/433	39	Afu5g09540	543	92/374	24	AN8807	527	94/369	25					CIMG_06610_1	563	45/147	30	CNH00950	464	46/164	28	CAG86268.1	542	114/343	33	85691043	283	15/40	37	FG08993	927	48/158	30	CAGL0D05786g	423	199/433	45
YGL012W	473	orf19.12834	469	280/449	62	AGL087C	462	313/449	69	Afu1g07140	584	239/448	53	AN5184	846	233/436	53	CHG02656	1118	201/438	45	CIMG_02468	533	231/436	52	CNC04470	490	199/439	45	CAG84665.1	467	299/462	64					FG10003	596	221/437	50	CAGL0A00429g	464	382/460	83	CAH02811.1	465	351/460	76
YMR064W	518					ADR142W	456	99/443	22													CIMG_12063	267	34/123	27																	CAGL0F06567g	505	115/468	24
YMR091C	435	orf19.9602	449	141/422	33	ABL042W	477	225/481	46	Afu1g06410	574	108/273	39	AN4239	595	103/257	40	CHG04439	674	128/365	35	CIMG_11144	632	119/333	35	CNA03310	709	85/304	27	CAG88199.1	470	144/430	33					FG01193	520	122/361	33	CAGL0J01309g	442	194/446	43
YNL126W	846	orf19.2600	784	219/837	26	AGR338C	825	336/826	40	Afu3g11320	1035	123/439	28	AN4867	968	113/423	26	CHG07027	808	88/407	21	CIMG_03831	993	117/439	26	CNC00810	856	115/497	23	CAG85194.1	864	259/875	29	19074786	618	53/258	20	FG09910	848	136/519	26	CAGL0L04136g	829	344/848	40
YDR288W	303	orf19.10188	339	58/275	21	AAL120C	297	96/289	33	Afu1g06360	343	61/282	21	AN4221	534	53/254	20					CIMG_11171	341	69/294	23					CAG90807.1	329	58/263	22									CAGL0H01067g	306	93/293	31	CAH00548.1	307	85/285	29
YNL153C	129	orf19.8859	130	74/130	56	AFR039C	145	76/126	60	Afu1g15240	137	49/122	40	AN0862	138	47/122	38	CHG08106	73	26/56	46	CIMG_03221	138	49/117	41	CNL05150	122	42/93	45	CAG86750.1	130	76/130	58					FG10822	138	55/119	46	CAGL0J06006g	129	91/129	70	CAH00654.1	129	90/129	69
YDR305C	217	orf19.7419	180	96/194	49	AAL053C	194	105/210	50	Afu2g11700	196	78/193	40	AN6189	176	87/192	45	CHG04710	267	67/216	31					CNH01930	110	41/128	32	CAG90467.1	175	89/140	63	19074657	155	29/91	31	FG09805	189	69/199	34	CAGL0G04147g	190	112/207	54	CAH01502.1	190	106/201	52
YHR074W	714	orf19.9035	714	496/704	70	AGR358W	715	566/715	79	Afu5g03350	674	382/691	55	AN8203	678	434/709	61	CHG02641	677	410/720	56	CIMG_03037	712	453/712	63	CNK02550	652	408/639	63	CAG84357.1	716	491/702	69					FG07398	689	413/705	58	CAGL0J10758g	713	602/714	84	CAH00739.1	714	581/714	81
YIL136W	393					AER428W	498	72/286	25																																	CAGL0F04807g	461	147/443	33
YIL163C	117
YCR101C
YOR188W	1137	orf19.8726	1239	324/1208	26	AAR145W	1087	343/1139	30	Afu3g08500	1026	79/288	27	AN2983	1001	79/292	27	CHG01056	993	90/363	24	CIMG_07667	1013	90/333	27					CAG87015.1	1279	328/1230	26					FG00910	1046	91/341	26	CAGL0G09559g	1208	546/1274	42	CAH01286.1	1355	392/1121	34
YDL146W	491	orf19.7473	757	117/518	22	ADR075W	361	191/351	54	Afu6g12370	783	85/253	33	AN3732	822	98/309	31	CHG00449	519	127/487	26	CIMG_01757	701	122/444	27	CND05310	673	73/242	30	CAG85065.1	688	134/495	27					FG06374	493	95/320	29	CAGL0I03696g	477	259/475	54	CAH01778.1	484	217/472	45
YOR205C	556	orf19.14028	629	135/521	25	ADL278C	547	209/546	38	Afu6g12640	497	38/178	21	AN3705	990	60/275	21	CHG10328	613	47/229	20	CIMG_10799	672	74/340	21					CAG88995.1	593	135/480	28					FG06274	710	94/454	20	CAGL0L02893g	526	233/554	42
YNR001C	479	orf19.4393	467	370/461	80	AAR004C	477	376/444	84	Afu5g04230	474	314/439	71	AN8275	474	315/439	71	CHG10340	472	320/447	71	CIMG_06294	474	325/450	72	CNA00510	464	282/434	64	CAG89621.1	408	334/408	81					FG01422	470	318/464	68	CAGL0H03993g	472	391/456	85
YBR233W-A
YOL073C	322	orf19.13405	333	91/346	26	AER209W	272	137/323	42	Afu4g11680	339	65/283	22									CIMG_01599	291	80/319	25	CNB01410	379	40/148	27	CAG89463.1	328	96/336	28					FG05207	271	55/225	24	CAGL0K01199g	303	127/325	39	CAH01252.1	278	124/323	38
YIR011C	319	orf19.12312	327	78/244	31	AGR243W	321	126/337	37	Afu4g07170	312	47/172	27	AN4411	315	47/172	27	CHG07075	272	63/265	23	CIMG_04159	354	47/169	27					CAG85413.1	350	95/316	30					FG10157	315	58/236	24	CAGL0L09625g	280	125/275	45	CAH00854.1	333	114/307	37
YLR339C	183	orf19.7014	168	106/140	75					Afu1g05090	149	50/71	70	AN2620	1001	22/53	41																													CAH02194.1	109	67/77	87
YEL066W	179	orf19.6323	192	66/150	44													CHG05228	184	22/86	25	CIMG_04663	175	22/73	30													FG04218	169	21/76	27
YMR231W	1029	orf19.11881	1100	355/1145	31	ABL012C	1020	485/1038	46	Afu6g10410	958	286/1032	27	AN2461	1464	259/928	27	CHG10507	971	267/1030	25	CIMG_09720	1629	281/1032	27	CNN01020	1071	254/1130	22	CAG85183.1	1020	355/1072	33					FG01612	944	270/1065	25	CAGL0M04895g	1036	471/1042	45	CAH02507.1	1021	458/1028	44
YMR259C	1420	orf19.5365	1210	285/1339	21	AER273C	1421	544/1437	37	Afu2g14180	1507	193/860	22	AN6349	1615	283/1280	22	CHG02960	1497	272/1159	23	CIMG_05486	1588	266/1204	22	CNE02590	1514	158/811	19	CAG88971.1	1496	417/1493	27	85014449	873	50/224	22	FG06925	1556	223/904	24	CAGL0H02431g	1416	473/1412	33	CAH02304.1	1411	508/1379	36
YFL003C	878	orf19.10111	803	257/719	35					Afu1g02000	764	225/782	28					CHG01227	1605	215/759	28	CIMG_09972	869	262/805	32													FG05700	861	254/813	31	CAGL0F02167g	895	326/896	36
YDR482C	135	orf19.12339	162	44/141	31	AGL263W	125	57/126	45	Afu6g04320	217	46/128	35	AN6586	313	42/131	32	CHG03327	189	46/111	41	CIMG_10219	245	46/150	30	CNG02690	205	40/106	37	CAG85505.1	179	48/128	37					FG05538	182	43/106	40	CAGL0H07381g	143	55/137	40	CAH02369.1	151	55/121	45
YLR055C	602	orf19.4312	770	248/719	34	AFR153W	576	313/619	50	Afu5g09080	612	192/659	29	AN4670	643	95/254	37	CHG06084	675	129/411	31	CIMG_06699	627	204/697	29	CNF04210	709	116/424	27	CAG89283.1	650	241/646	37					FG02801	709	127/347	36	CAGL0F01837g	600	335/659	50
YGR038W	222	orf19.13174	268	112/207	54	ACL189C	199	156/200	78	Afu4g13270	186	100/167	59	AN1933	168	97/160	60	CHG00510	180	102/171	59	CIMG_09101	180	101/167	60	CNN01790	277	88/210	41	CAG87825.1	199	99/166	59	19074915	147	46/147	31	FG10152	195	99/175	56	CAGL0K04147g	215	153/215	71	CAH02179.1	204	155/203	76
YOR355W	522	orf19.9519	507	104/345	30	ADR386W	468	210/533	39																					CAG88064.1	514	169/514	32									CAGL0G06380g	639	269/648	41	CAH01631.1	461	209/534	39
YGR065C	593					AFR578C	625	364/593	61																																	CAGL0K04609g	609	446/603	73	CAH02277.1	598	430/584	73
YBR048W
YPR023C	401	orf19.2660	369	126/391	32	ADL052W	351	83/190	43	Afu4g10660	330	112/365	30	AN1976	327	116/382	30	CHG10427	503	47/117	40	CIMG_01470	390	114/367	31	CNF01960	611	72/320	22	CAG86770.1	316	131/391	33					FG06040	440	123/455	27	CAGL0K02321g	355	158/411	38
YDR171W	375									Afu5g06820	330	31/132	23																									FG00554	345	38/109	34	CAGL0E00803g	379	216/396	54	CAH00928.1	395	182/415	43
YNL037C	360	orf19.4826	356	240/353	67	ADL223W	362	273/348	78	Afu6g06370	455	189/326	57	AN5790	386	209/357	58	CHG01212	355	182/351	51	CIMG_07263_1	386	206/350	58	CNJ02060	378	209/358	58	CAG86222.1	351	242/350	69					FG05733	378	206/356	57	CAGL0G02673g	358	270/357	75
YIL047C	902	orf19.768	987	249/706	35	ADL080W	863	411/901	45	Afu5g09320	837	211/648	32	AN4733	922	141/368	38	CHG01844	407	99/382	25	CIMG_06671	1041	226/808	27	CNI04160	935	62/177	35	CAG87219.1	960	245/687	35	19173469	691	99/360	27	FG06139	974	225/830	27	CAGL0L00737g	911	480/952	50
YKL143W	463	orf19.7650	383	192/449	42	ACR048C	440	267/468	57	Afu5g06520	490	146/501	29	AN2262	483	144/497	28	CHG07154	389	123/410	30	CIMG_06009	474	141/502	28	CNG02750	604	150/512	29	CAG84902.1	455	198/486	40					FG07195	408	144/455	31	CAGL0J00891g	466	294/477	61
YER109C	799																																									CAGL0G03421g	1016	185/739	25
YLR222C	817	orf19.11744	799	395/828	47	AGR180W	806	516/819	63	Afu4g07540	966	303/956	31	AN4460	977	301/958	31	CHG02502	908	283/903	31	CIMG_09548	946	299/942	31	CNC05910	949	278/955	29	CAG88341.1	795	422/824	51	19173558	781	166/645	25	FG06788	907	302/895	33	CAGL0C00737g	816	515/821	62
YGR205W	290	orf19.7345	334	120/333	36	ACL123C	277	115/275	41	Afu4g03890	294	53/173	30	AN7108	377	83/264	31	CHG03831	279	72/267	26	CIMG_08690	343	91/283	32	CNI00210	312	101/314	32	CAG90311.1	299	113/293	38					FG09644	291	83/244	34	CAGL0K00891g	299	184/300	61
YKR019C	615																					CIMG_12312	465	49/114	42
YBR215W	623	orf19.12502	552	125/543	23	AAR158W	571	200/614	32					AN2770	670	77/256	30													CAG86365.1	554	154/599	25					FG06351	667	85/374	22	CAGL0K06721g	438	152/448	33	CAH01303.1	511	171/464	36
YFR001W	204	orf19.9209	206	121/207	58	AGR001W	199	129/199	64	Afu6g04630	190	76/208	36	AN6556	157	49/134	36	CHG02623	106	27/62	43	CIMG_02710	195	63/203	31					CAG87417.1	202	114/208	54					FG06791	194	55/165	33	CAGL0F02299g	203	135/200	67
YGL073W	833	orf19.4775	761	191/713	26	AFL085C	569	169/380	44	Afu5g01900	799	173/755	22	AN8035	798	90/333	27	CHG10171	650	101/424	23	CIMG_06399	789	77/262	29	CNB00120	783	92/306	30	CAG84451.1	642	146/431	33					FG00946	763	82/320	25	CAGL0H03443g	706	216/459	47	CAH00310.1	677	162/411	39
YMR115W	501	orf19.11835	554	160/483	33	AFR197W	474	228/434	52																					CAG89352.1	495	156/468	33									CAGL0K03597g	485	251/428	58	CAH02476.1	499	225/435	51
YMR142C	199					ADR257C	199	182/199	91	Afu4g04460	219	108/214	50	AN7003	226	116/226	51					CIMG_08619	219	106/219	48									19172993	163	60/145	41	FG08335	321	106/201	52	CAGL0L06886g	208	177/198	89
YBL100C
YNL187W	357					ABL147W	407	109/354	30	Afu6g10740	354	48/213	22	AN2430	430	61/253	24					CIMG_09668	425	63/250	25													FG05256	446	62/279	22	CAGL0J11396g	419	126/352	35	CAH00538.1	411	122/354	34
YNL204C	300
YDR366C	132																					CIMG_11498	243	39813	38
YHR125W
YOR239W	628	orf19.11160	312	199/300	66	ACR130W	570	311/634	49	Afu6g07150	366	157/322	48	AN2190	447	132/270	48	CHG02640	336	145/306	47	CIMG_07993	374	153/316	48	CNJ02050	365	142/328	43	CAG85820.1	323	210/316	66					FG07428	388	159/372	42	CAGL0J03780	535	351/629	55
YDL224C	649									Afu5g08330	616	147/528	27									CIMG_06805	615	129/375	34
YHL010C	585	orf19.9149	622	242/616	39	AGL079C	506	241/512	47	Afu4g10360	703	191/517	36	AN4637	812	18/54	33	CHG09108	770	162/514	31	CIMG_00569	719	188/530	35	CNG04170	696	188/529	35	CAG90144.1	618	244/623	39					FG08767	703	184/545	33	CAGL0K02563g	586	320/585	54
YNR062C	327																	CHG08764	601	34/137	24																									CAH01910.1	460	196/331	59
YOL124C	433	orf19.13408	472	240/436	55	ADL161C	436	303/436	69	Afu4g12140	489	188/458	41	AN3647	1357	189/419	45	CHG04462	397	157/433	36	CIMG_01643	456	186/454	40	CNK00740	475	149/416	35	CAG89467.1	437	252/437	57					FG11632	445	173/402	43	CAGL0E01925g	433	315/430	73	CAH01626.1	437	315/437	72
YDR055W	444
YLR372W	345					AFR586W	342	208/319	65									CHG07757	347	178/338	52					CNC00110	297	133/251	52	CAG90243.1	322	216/324	66									CAGL0G04851g	366	253/344	73	CAH02269.1	342	233/328	71
YMR272W-B
YGL240W	250	orf19.12523	479	62/206	30	AFR272W	249	101/191	52	Afu1g15770	454	30/96	31	AN0911	474	30/96	31	CHG08287	291	51/139	36	CIMG_03107	398	49/199	24	CNF02340	190	53/146	36					19173638	136	35/133	26	FG10815	552	54/150	36	CAGL0H07799g	262	113/237	47	CAH02624.1	260	84/163	51
YKL027W	447	orf19.9663	434	240/400	60	AGL066W	450	281/448	62	Afu5g08610	513	194/425	45	AN4714	515	187/427	43	CHG06218	495	175/424	41	CIMG_11831	560	201/442	45	CNN00830	474	169/386	43	CAG84596.1	411	249/399	62					FG09413	523	191/454	42	CAGL0K02937g	438	298/444	67
YKL054C	738					ABR077C	706	238/806	29	Afu7g01800	921	153/674	22	AN9132	1563	151/657	22													CAG87431.1	742	237/818	28									CAGL0M13035g	592	277/736	37	CAH01615.1	645	253/751	33
YMR292W	138	orf19.11455	134	87/132	65	AGR337W	138	105/138	76	Afu4g03040	112	45/97	46					CHG04750	140	62/118	52	CIMG_08895	142	60/118	50	CND03010	138	73/134	54	CAG90945.1	139	93/138	67	19074695	117	32/102	31	FG06391	129	63/130	48	CAGL0M13563g	138	117/138	84	CAH03016.1	140	104/137	75
YFL037W	457	orf19.6034	449	379/434	87	ACR225C	449	414/457	90	Afu1g10910	466	347/454	76	AN1182	447	349/435	80	CHG09039	375	295/363	81	CIMG_06928	447	348/435	80	CNC03260	447	334/438	76	CAG86997.1	437	373/423	88	19173040	439	329/435	75	FG09530	446	345/435	79	CAGL0K12650g	452	405/457	88	CAH00391.1	449	398/457	87
YFL064C
YDR533C	237	orf19.7882	236	147/232	63					Afu5g01430	236	67/244	27	AN6796	246	70/251	27	CHG04205	230	70/222	31	CIMG_03805	229	98/218	44	CNC01950	233	70/234	29	CAG88311.1	241	165/234	70					FG03354	239	108/230	46	CAGL0C00275g	236	180/235	76	CAH00199.1	237	167/233	71
YLR106C	4910	orf19.4697	5037	2470/5085	48	AGR074C	4899	2562/4952	51	Afu2g12150	4925	1055/2275	46	AN6310	4917	1817/5079	35	CHG05731	4739	1031/2146	48	CIMG_05388	4508	955/1978	48	CNJ01380	4844	902/2095	43					19173514	2832	458/1493	30	FG07258	4911	1091/2335	46	CAGL0M11616g	4880	2583/4968	51
YGR099W	688	orf19.7101	817	148/705	20	AAR090W	659	251/690	36	Afu2g13740	978	49/163	30	AN2417	967	104/439	23	CHG01095	903	53/157	33	CIMG_04636	994	81/344	23	CNI02310	1107	46/153	30	CAG89321.1	857	130/544	23					FG00363	991	50/159	31	CAGL0G07755g	685	242/690	35	CAH00829.1	666	246/684	35
YPR057W	341	orf19.7777	224	36/187	19	ADL325C	322	104/338	30																					CAG89407.1	289	39/207	18									CAGL0D01628g	360	114/352	32	CAH02301.1	326	93/342	27
YBR126C	495	orf19.13961	478	354/467	75	ADL378W	494	385/477	80	Afu6g12950	515	316/477	66	AN5523	504	320/484	66	CHG09993	479	281/483	58	CIMG_01731	508	326/468	69	CNH03390	1387	170/287	59	CAG88532.1	480	355/471	75	85691031	459	195/458	42	FG06051	603	313/484	64	CAGL0J09812g	491	411/479	85	CAH02314.1	488	384/472	81
YMR026C	399	orf19.9560	466	122/456	26	ABR067C	353	134/388	34	Afu2g16730	486	97/411	23	AN7306	1182	103/413	24	CHG04866	423	102/430	23	CIMG_09448	486	87/320	27	CNL06790	442	91/391	23	CAG84342.1	450	120/445	26					FG09756	425	97/419	23	CAGL0M07469g	425	199/433	45
YNL070W	60	orf19.6531.1	65	36/51	70	AER365W	60	48/60	80													CIMG_10987	59	13/30	43					CAG84521.1	61	35/51	68									CAGL0J10179g	60	49/60	81
YDR222W	415																																									CAGL0E04774g	421	229/428	53
YNL098C	322									Afu5g11230	213	128/176	72	AN0182	212	128/181	70	CHG00601	234	98/210	46	CIMG_00649	215	124/176	70					CAG89112.1	255	157/314	50									CAGL0B04521g	339	194/339	57	CAH01648.1	211	118/252	46
YIL080W
YCR019W	363	orf19.12023	376	122/386	31					Afu1g12750	395	126/391	32	AN0998	374	112/368	30	CHG04552	475	81/232	34	CIMG_06842	429	119/376	31	CND02840	374	80/291	27	CAG85247.1	349	126/339	37					FG01921	480	91/230	39	CAGL0L07898g	350	171/358	47	CAH03077.1	352	165/353	46
YCR046C	169	orf19.9523	158	39/143	27	AAR067W	190	86/156	55	Afu5g09490	246	41/137	29					CHG05714	243	36/149	24	CIMG_06603	225	38/151	25	CNH02760	195	25/78	32	CAG89806.1	151	35/120	29					FG07285	230	46/162	28	CAGL0L10824g	177	94/168	55
YJR132W	1048	orf19.11665	1017	381/1058	36	ABL068C	1041	580/1042	55	Afu2g10010	1077	298/968	30	AN6006	1048	319/1064	29	CHG06605	1054	311/1070	29	CIMG_04433	1044	318/1064	29					CAG88926.1	1052	394/1075	36	19074671	939	195/955	20	FG08910	1066	304/1071	28	CAGL0M00506g	1046	629/1048	60	CAH02113.1	1052	542/1051	51
YHR219C-A
YLR256W	1502	orf19.4145	1085	87/357	24	AFR117C	1152	551/1436	38					AN1518	781	58/252	23									CNG01550	684	42/125	33	CAG88121.1	1046	72/261	27					FG01293	852	54/163	33	CAGL0B03421g	1355	655/1473	44
YGR266W	701	orf19.11466	736	313/719	43					Afu1g09130	686	230/682	33	AN9466	562	192/546	35	CHG01944	1807	209/494	42	CIMG_07155	750	226/713	31					CAG90956.1	699	318/711	44					FG01142	793	244/722	33	CAGL0F08481g	701	393/703	55	CAH03011.1	694	382/704	54
YGR293C	153
YMR176W	1411	orf19.2476	1684	355/1511	23	AFL127C	1521	466/1403	33																					CAG86700.1	1752	231/1020	22													CAH01775.1	1454	439/1398	31
YPL092W	458	orf19.7313	481	128/425	30					Afu7g01790	374	110/396	27	AN9133	361	99/377	26	CHG10877	379	52/238	21	CIMG_07333	403	92/394	23	CNA05110	1553	59/268	22	CAG87874.1	452	130/432	30					FG09819	402	95/358	26	CAGL0H05687g	451	224/450	49	CAH00124.1	446	195/440	44
YBR076C-A
YNL238W	814	orf19.12219	936	363/842	43	ABL203W	768	412/747	55	Afu4g12970	844	311/810	38	AN3583	819	316/803	39	CHG01943	875	293/642	45	CIMG_00625	869	333/865	38	CNH01120	917	257/536	47	CAG86201.1	919	378/796	47					FG09156	843	308/758	40	CAGL0J07546g	789	429/774	55	CAH01038.1	756	439/759	57
YNL265C	298	orf19.12864	253	108/300	36	AFR664W	284	159/295	53	Afu1g13960	332	99/324	30	AN0725	405	39/88	44	CHG04536	203	81/210	38	CIMG_03368	375	25/83	30	CNE00300	267	78/253	30	CAG86290.1	271	112/298	37					FG05094	294	115/313	36	CAGL0J08118g	301	166/305	54	CAH01156.1	289	162/295	54
YDR417C
YHR203C
YML034W	834	orf19.5569	855	196/787	24	AER303W	910	240/706	33	Afu6g08530	734	114/445	25	AN3910	700	91/362	25					CIMG_01097	709	129/511	25					CAG88336.1	732	188/741	25									CAGL0G07403g	806	250/834	29	CAH02005.1	803	271/858	31
YML061C	859	orf19.6133	906	287/597	48	AER128W	802	370/668	55	Afu5g13370	788	263/670	39	AN6895	661	191/456	41									CNC02830	669	240/559	42	CAG87739.1	832	335/735	45									CAGL0L11198g	841	433/788	54	CAH02156.1	872	344/681	50
YHL044W	235																																	85691017	102	19/79	24
YCL054W	841	orf19.7727	853	553/864	64	AFR734C	845	635/841	75	Afu5g12100	795	426/843	50	AN0092	806	416/846	49	CHG02553	754	360/846	42	CIMG_09221	816	415/852	48	CNB02570	908	387/937	41	CAG88435.1	831	547/856	63	19074557	573	178/487	36	FG07452	839	409/846	48	CAGL0B00484g	837	666/843	79	CAH01078.1	833	652/840	77
YJL195C
YDR106W	284					AGR099C	305	68/300	22
YDR133C	111
YOR033C	702	orf19.8541	699	216/649	33	AER387C	655	286/717	39	Afu3g09050	658	207/699	29	AN3035	761	182/595	30	CHG09723	1331	139/298	46	CIMG_05525	677	127/334	38	CNB00080	1012	103/352	29	CAG88226.1	678	218/583	37	19074876	366	84/292	28	FG07043	747	138/299	46	CAGL0H08085g	674	289/556	51
YMR193C-A
YGL123C-A
YJR043C	350	orf19.10002	405	90/405	22	AEL075W	367	111/377	29																					CAG87841.1	377	59/249	23									CAGL0I03256g	362	154/368	41	CAH00052.1	389	133/389	34
YNL054W-A
YKL088W	571	orf19.10770	731	174/406	42	ADR156C	530	206/359	57	Afu4g05960	197	74/180	41	AN4305	222	92/216	42					CIMG_04231	234	84/221	38					CAG88312.1	607	197/493	39									CAGL0L05302g	544	222/389	57
YKL105C	1132
YER053C	300	orf19.8973	338	195/298	65					Afu2g12080	299	175/295	59	AN2977	378	171/299	57	CHG01048	386	170/297	57	CIMG_07665	386	171/298	57					CAG85356.1	336	187/297	62					FG01230	378	169/298	56
YLL067W-A
YGR177C	535	orf19.7908	470	80/379	21																	CIMG_04004	124	17/81	20					CAG87291.1	481	128/526	24									CAGL0D05918g	564	247/540	45
YPR108W	429	orf19.7286	400	222/416	53	ADR027W	408	309/420	73	Afu6g07760	492	177/489	36	AN1922	484	176/481	36	CHG09185	490	174/492	35	CIMG_01267	490	174/488	35	CNK00290	381	135/340	39	CAG85238.1	400	225/419	53	19074628	381	93/309	30	FG08444	487	173/487	35	CAGL0G01672g	417	323/425	76	CAH00806.1	408	295/420	70
YGL035C	504	orf19.11793	570	135/520	25	AFR471C	389	154/489	31	Afu2g11780	424	65/146	44	AN6195	416	59/115	51	CHG03907	425	103/334	30	CIMG_02426	862	78/264	29	CNN00550	737	50/74	67	CAG88829.1	446	106/402	26					FG09715	416	51/71	71	CAGL0A01628g	424	178/414	42
YBL045C	457	orf19.11499	439	181/448	40	ABR146W	445	284/457	62																					CAG87238.1	445	187/456	41									CAGL0F04565g	453	287/460	62
YNL149C	129	orf19.10347	127	42/109	38	AFR055W	124	44/110	40	Afu6g10970	191	39/142	27					CHG02505	318	30/94	31	CIMG_00038	151	46/153	30					CAG87962.1	125	44/109	40					FG07183	161	38/116	32	CAGL0J05720g	137	58/138	42	CAH03088.1	130	49/115	42
YDR316W-B
YDR300C	428	orf19.7638	423	249/428	58	AAL061C	420	298/421	70	Afu2g07570	413	221/413	53	AN5817	340	165/313	52	CHG03378	465	204/462	44	CIMG_00954	435	224/424	52	CNH00530	511	198/362	54	CAG84909.1	424	242/429	56					FG06961	412	211/391	53	CAGL0H01441g	427	311/421	73	CAH01509.1	418	328/420	78
YHR097C	366
YER053C-A
YOR183W	129													AN8335	265	14/29	48
YDL141W	690	orf19.7645	665	275/707	38	ADR085W	679	344/690	49	Afu2g09550	714	265/728	36	AN6055	713	265/720	36	CHG08848	680	252/722	34	CIMG_07858	690	260/723	35	CNC00800	1495	104/267	38	CAG84905.1	680	298/710	41	85014423	538	20/78	25	FG08329	669	264/715	36	CAGL0I03806g	690	393/688	57
YDL169C	223					AAR079C	183	68/222	30
YJL051W	822																																									CAGL0J04950g	812	251/840	29
YBR072C-A
YJL079C	299																	CHG06737	319	90/300	30					CND03450	252	99/240	41									FG02744	196	72/164	43	CAGL0G07667g	258	159/295	53	CAH00273.1	368	177/305	58
YLR307W	301									Afu4g09940	254	60/194	30	AN2462	899	64/229	27	CHG02903	572	62/216	28	CIMG_09718	577	72/244	29
YDR017C	1050	orf19.8622	352	116/271	42	AAR184W	836	393/1002	39	Afu5g13240	1359	278/902	30	AN6880	1357	271/916	29	CHG08227	1309	108/239	45	CIMG_09723	1283	304/1072	28	CNC05090	1175	77/182	42	CAG89473.1	836	131/323	40					FG01647	1445	222/744	29	CAGL0D04378g	1053	484/1096	44	CAH02233.1	894	401/1048	38
YLR334C
YKR103W
YPL143W	107	orf19.6882.1	111	84/101	83	ACR120C	107	95/107	88																					CAG86466.1	104	87/101	86													CAH00488.1	107	96/107	89
YMR254C	102
YNL299W	625					AEL207W	626	304/529	57																					CAG84386.1	600	255/600	42	19074403	370	82/280	29					CAGL0M03751g	626	342/644	53	CAH02915.1	684	335/633	52
YDR450W
YNL316C	334	orf19.234	309	124/339	36	ADL180C	320	139/331	41	Afu5g05690	313	98/303	32					CHG03304	189	29/75	38	CIMG_06373	337	110/322	34	CNA07970	316	62/227	27	CAG89512.1	311	123/336	36					FG05482	331	109/354	30	CAGL0M04059g	350	173/347	49
YFR012W-A
YLR050C	161	orf19.7043	169	62/148	41	AFR508W	167	81/170	47	Afu7g06040	184	30/119	25	AN6740	199	17/71	23					CIMG_08171	174	25/112	22	CNF03670	174	39/153	25	CAG89731.1	175	53/148	35									CAGL0F01991g	179	81/171	47	CAH00503.1	170	47/148	31
YBR070C	237	orf19.12823	219	75/234	32	AGL202W	224	92/235	39	Afu6g06940	228	18/33	54	AN5736	301	64/230	27	CHG08083	293	46/172	26	CIMG_04033	297	30/98	30	CNB01840	229	58/180	32	CAG88973.1	232	71/223	31					FG01652	278	49/182	26	CAGL0E04180g	242	116/243	47
YJL219W	567
YDR167W	206	orf19.10752	244	99/213	46	AGL155W	198	127/177	71	Afu5g11460	284	71/216	32	AN0154	268	76/248	30	CHG08285	202	77/190	40	CIMG_09150	342	76/234	32	CNK03120	330	49/169	28	CAG88455.1	223	103/226	45	19074883	133	38/136	27	FG01623	190	71/157	45	CAGL0E00935g	218	136/225	60	CAH00917.1	192	125/202	61
YDR194C	664	orf19.12201	668	176/590	29	AGL112C	658	247/603	40	Afu1g15620	655	177/565	31													CNE05150	606	166/522	31									FG03501	1481	171/532	32	CAGL0F05577g	666	305/577	52	CAH00984.1	685	268/619	43
YIL015W	587					AGR240W	452	148/396	37									CHG01355	492	138/430	32																	FG05471	467	134/395	33	CAGL0J02288g	541	187/525	35	CAH00857.1	511	160/398	40
YIL042C	394	orf19.7281	511	82/314	26	ADL116C	435	185/395	46	Afu2g13600	447	126/412	30	AN6336	1154	130/472	27	CHG04905	1025	116/403	28	CIMG_05052	457	125/414	30	CNI04400	432	75/272	27	CAG85064.1	456	122/396	30					FG01963	421	118/387	30	CAGL0L00869g	419	205/378	54
YDL052C	303	orf19.7881	293	129/253	50	AFR592W	319	136/261	52	Afu2g08600	292	110/243	45	AN6139	291	114/245	46	CHG05621	303	107/242	44	CIMG_00834	298	110/238	46					CAG90052.1	271	123/239	51	19074640	451	40/154	25	FG06642	303	104/242	42	CAGL0I04070g	304	173/294	58
YKL139W	528	orf19.9187	586	211/501	42	AFR205C	457	240/379	63	Afu5g03160	1092	159/355	44	AN8190	1119	174/488	35	CHG07748	1225	152/316	48	CIMG_06521	1109	156/379	41	CNI04290	573	154/313	49	CAG90089.1	570	217/530	40	19074896	329	114/333	34	FG06793	884	149/314	47	CAGL0D02002g	553	289/532	54
YKL166C	398					AEL115C	386	276/325	84																																	CAGL0M08404g	462	303/330	91	CAH02244.1	455	304/392	77
YER087W	576	orf19.2532	575	239/583	40	ACR233W	562	286/565	50	Afu1g10750	584	180/555	32	AN1201	416	122/412	29	CHG00731	562	168/538	31	CIMG_06909_1	668	189/597	31					CAG84617.1	576	256/563	45					FG01333	548	176/535	32	CAGL0I05104g	552	311/534	58
YLR218C	150	orf19.1667.1	88	49/82	59	ADR089C	81	51/76	67									CHG08847	42	20/37	54	CIMG_07857	39	18/35	51					CAG87332.1	121	39/63	61									CAGL0J08976g	86	57/82	69
YOR142W-A
YIL082W-A
YKR014C	234	orf19.7216	221	122/237	51	AAL176C	205	143/233	61																					CAG85000.1	224	115/231	49									CAGL0G07689g	215	159/235	67	CAH00270.1	207	145/234	61
YPR169W	514	orf19.4746	542	212/560	37	AEL261C	366	194/387	50	Afu6g07080	416	101/434	23	AN5177	410	102/433	23	CHG10848	412	112/481	23	CIMG_07998	416	104/427	24	CNA03780	374	93/366	25	CAG85428.1	582	186/517	35					FG07494	409	118/471	25	CAGL0I06490g	508	241/535	45	CAH02400.1	525	247/539	45
YBR210W	142																																	19074856	129	38/125	30
YBR238C	731	orf19.7459	613	133/493	26	AFL029W	667	265/602	44																	CNF03950	315	32/145	22	CAG88876.1	622	123/387	31									CAGL0K07007g	736	542/775	69
YPL027W	245
YBL079W	1502	orf19.10021	1426	502/1510	33	AER397C	1428	867/1442	60	Afu7g06020	1357	388/1397	27	AN6738	1411	385/1477	26	CHG04238	1436	359/1354	26	CIMG_08170	1359	391/1499	26	CND01280	1327	177/753	23	CAG86784.1	1453	518/1481	34	19074297	962	52/171	30	FG05671	1402	376/1467	25	CAGL0G03355g	1452	816/1418	57
YDR334W	1514	orf19.1871	1641	724/1668	43	ADR309W	1486	854/1526	55	Afu7g02370	1695	523/1121	46	AN9077	1656	591/1556	37	CHG11061	2030	500/1133	44	CIMG_07734	1684	512/1113	46	CNL04590	1246	482/1148	41	CAG89755.1	1616	731/1635	44					FG05751	1691	559/1350	41	CAGL0M01188g	1450	818/1552	52
YDR361C	283	orf19.6346	321	110/321	34	AER245C	271	176/283	62	Afu5g13120	262	86/210	40	AN6865	290	81/243	33	CHG04509	291	74/244	30	CIMG_09748	321	80/230	34	CNB03850	258	64/215	29	CAG90458.1	307	108/296	36					FG09601	285	88/247	35	CAGL0A02673g	276	188/284	66	CAH00007.1	272	191/285	67
YHR120W	959	orf19.8126	923	345/902	38	ABR137W	955	493/949	51	Afu8g04750	1018	326/949	34	AN1479	924	279/898	31	CHG00977	863	192/615	31	CIMG_02179	999	322/955	33	CNK01700	1057	299/934	32	CAG89644.1	952	338/902	37					FG06828	1004	326/973	33	CAGL0L13002g	949	469/940	49
YOR261C	338	orf19.3168	330	197/325	60	AAL116W	326	244/325	75	Afu1g07540	350	197/331	59	AN5121	344	180/327	55	CHG07995	353	197/341	57	CIMG_02526	353	192/342	56	CNA00350	350	148/330	44	CAG89539.1	339	198/325	60	19074119	258	103/292	35	FG10738	344	200/341	58	CAGL0K08866g	329	266/328	81	CAH01473.1	333	240/326	73
YHL006C	150					ABR011W	163	44/119	36																																	CAGL0K02695g	155	27/74	36	CAH02527.1	171	30/88	34
YNR030W	551	orf19.12631	584	210/572	36	AAR043C	537	237/544	43	Afu4g12900	575	176/535	32	AN3588	620	169/530	31	CHG01043	432	109/345	31	CIMG_00617	572	172/536	32	CNC03430	581	135/465	29	CAG86523.1	448	123/399	30	19172998	260	18/60	30	FG01233	534	162/514	31	CAGL0M10769g	562	290/554	52	CAH01434.1	541	248/546	45
YCL016C	380	orf19.7083	339	102/360	28	AAL015W	363	154/387	39									CHG04168	138	22/70	31					CNN01340	406	79/382	20	CAG90498.1	377	121/369	32									CAGL0B04873g	362	156/388	40	CAH00377.1	372	169/385	43
YLR342W-A
YJL102W	819	orf19.13589	807	350/815	42	AFR085W	835	435/823	52	Afu5g07140	920	299/874	34	AN2223	921	303/912	33	CHG03857	789	263/805	32	CIMG_06080	860	308/885	34													FG05083	786	265/806	32	CAGL0L03652g	807	412/814	50
YFR009W-A
YLR368W	598					AFR582W	569	130/594	21																					CAG90762.1	668	74/344	21					FG00923	587	26/84	30	CAGL0G04939g	589	103/452	22	CAH02273.1	580	70/328	21
YDR078C	223					AGR140C	201	86/231	37																					CAG84632.1	381	31/125	24									CAGL0K10142g	255	104/250	41
YLR395C	78	orf19.5213.1	93	34/89	38	AER062C	71	36/73	49									CHG08085	77	14/37	37	CIMG_11270	78	14/47	29	CNN01330	88	25/71	35	CAG88009.1	81	26/48	54					FG01655	111	20/67	29					CAH02074.1	73	36/50	72
YGR109W-B
YGL041C-B
YDR524C-B
YMR288W	971	orf19.10190	1094	454/893	50	ADR334W	956	572/969	59	Afu2g13780	1246	472/833	56	AN2420	1224	468/828	56	CHG05965	1221	467/828	56	CIMG_04653	1205	470/846	55	CNI01130	1154	457/909	50	CAG90985.1	1104	459/899	51	19074890	903	95/300	31	FG07051	1217	471/845	55	CAGL0M13475g	920	509/950	53	CAH03005.1	954	541/968	55
YMR305C	389	orf19.9345	378	226/395	57																									CAG86316.1	372	216/394	54
YFL032W	106
YDR501W	521					AFR689W	517	198/545	36									CHG04106	521	57/145	39	CIMG_05251	502	134/550	24					CAG88155.1	554	165/575	28					FG04951	527	52/106	49					CAH01129.1	523	216/550	39
YDR529C	127	orf19.13074	127	68/125	54	AFR731W	126	93/125	74	Afu4g06790	80	31/60	51	AN4388	128	59/125	47	CHG06996	125	53/113	46	CIMG_04106	122	51/121	42	CND04430	149	39/114	34	CAG88438.1	126	72/122	59					FG10293	123	53/115	46	CAGL0G10153g	128	103/127	81	CAH01082.1	127	88/127	69
YAL042W	415	orf19.8218	414	193/427	45	ADR389C	392	232/414	56	Afu1g05120	438	161/440	36	AN2738	437	152/441	34	CHG01420	438	153/428	35	CIMG_04881	435	162/438	36	CNC01500	422	148/416	35	CAG88060.1	402	200/417	47					FG00369	444	163/440	37	CAGL0M11946g	415	264/420	62	CAH01628.1	405	267/415	64
YLR101C	131													AN5266	178	13/44	29
YGR094W	1104	orf19.1295	1119	760/1109	68	AAR034W	1098	846/1062	79	Afu8g04800	1057	585/1062	55	AN1484	1294	521/1037	50	CHG06579	1058	541/1036	52	CIMG_02161	1045	571/1043	54	CNB01880	1109	542/1054	51	CAG86076.1	1054	753/1062	70	19074192	921	409/987	41	FG06850	1093	592/1040	56	CAGL0G03091g	1105	925/1078	85	CAH00820.1	1091	853/1084	78
YBR121C	667	orf19.8067	652	461/652	70	ADL373W	658	528/661	79	Afu5g05920	699	415/646	64	AN8835	1309	408/645	63	CHG03266	677	406/662	61	CIMG_06225	698	413/660	62	CNF00730	699	378/656	57	CAG87877.1	655	468/654	71					FG06958	663	400/651	61	CAGL0G01364g	663	564/663	85	CAH02319.1	663	533/663	80
YMR021C	417	orf19.7068	431	83/376	22	ABR058C	351	78/213	36																					CAG84452.1	502	39/131	29									CAGL0M07590g	456	140/443	31
YNL066W	420	orf19.11124	418	233/389	59	AER372C	436	252/432	58																					CAG89646.1	404	241/416	57									CAGL0J09922g	427	289/431	67
YHR031C	723					AER233C	691	311/724	42									CHG03107	743	193/502	38	CIMG_12338	767	211/498	42					CAG88371.1	688	276/713	38					FG05522	819	236/580	40	CAGL0J00517g	705	381/710	53	CAH00754.1	707	309/704	43
YIL076W	359	orf19.5689	311	73/314	23	ACL037W	287	121/295	41	Afu1g13260	269	60/263	22	AN0665	302	65/289	22	CHG00702	294	43/178	24					CND03340	306	60/324	18	CAG85400.1	312	79/312	25					FG10180	294	66/308	21	CAGL0M12903g	295	159/296	53	CAH01459.1	293	136/295	46
YOR118W	567					AER258C	557	214/571	37	Afu4g08080	556	88/400	22	AN3838	653	128/594	21	CHG10836	579	100/293	34	CIMG_08790	666	124/587	21					CAG90689.1	640	202/646	31					FG09393	608	154/554	27	CAGL0L11616g	555	259/570	45
YDL086W	273	orf19.10483	252	151/256	58	ADR265C	272	193/273	70	Afu1g07130	267	151/273	55					CHG08261	243	118/285	41	CIMG_02465_1	271	155/275	56	CNA06410	275	148/277	53	CAG86946.1	269	165/273	60					FG00832	283	153/287	53	CAGL0L06974g	273	225/273	82
YOR145C	274	orf19.7618	276	193/280	68	AFR390C	311	209/274	76	Afu6g06430	252	141/203	69	AN5785	258	159/280	56	CHG04917	213	97/238	40	CIMG_07268	255	162/241	67	CNA05860	266	133/242	54	CAG90203.1	255	192/274	70	19074875	196	79/180	43	FG01345	255	166/274	60	CAGL0K09460g	261	202/274	73	CAH01335.1	274	215/274	78
YDL103C	477	orf19.11741	486	263/480	54	AFL192C	468	282/474	59	Afu7g02180	509	226/471	47	AN9094	505	237/485	48	CHG01718	510	228/490	46	CIMG_07761	512	224/485	46	CNF01520	534	216/513	42	CAG91113.1	482	265/469	56	19074978	335	124/336	36	FG00872	508	224/481	46	CAGL0L07370g	472	318/466	68
YJR128W	119									Afu4g10590	99	15/59	25
YOL003C	378	orf19.13934	446	162/456	35	ACL003C	375	191/379	50	Afu8g05830	402	118/432	27	AN1565	435	128/435	29													CAG89124.1	402	161/400	40	85014159	275	47/145	32	FG01411	437	94/310	30	CAGL0E02497g	376	226/378	59	CAH01325.1	377	188/378	49
YJL013C	515																																									CAGL0G06930g	380	149/393	37
YLR251W	197	orf19.7692	195	97/186	52	AFR120C	182	95/174	54	Afu5g01170	196	66/190	34	AN3412	202	66/186	35	CHG01719	191	75/190	39	CIMG_08093	177	68/179	37	CNA06860	189	80/188	42	CAG88747.1	206	84/178	47					FG00730	175	71/175	40	CAGL0B03465g	210	134/210	63
YEL023C	682	orf19.5894	542	228/689	33	AEL066C	690	289/688	42	Afu3g12130	603	80/198	40	AN5027	626	173/590	29	CHG10068	685	177/604	29	CIMG_00040	653	94/233	40													FG05871	624	172/579	29	CAGL0I03168g	622	303/664	45	CAH00061.1	676	304/703	43
YGR289C	616													AN5917	565	213/518	41									CNF00600	563	239/553	43									FG09081	550	226/508	44					CAH00178.1	584	305/549	55
YKR075C	307																																									CAGL0L10362g	252	134/271	49
YBR271W	419	orf19.13230	413	156/438	35	AER240W	390	171/419	40	Afu1g16310	344	106/281	37					CHG01670	390	86/253	33	CIMG_03056	340	97/252	38	CNN00790	568	61/218	27	CAG84487.1	406	146/434	33					FG00888	626	88/251	35	CAGL0I09438g	406	214/419	51	CAH00012.1	400	198/423	46
YGL147C	191
YAR068W	161
YPL088W	342	orf19.771	348	199/341	58					Afu4g11260	326	178/321	55	AN9474	348	173/337	51	CHG08742	360	155/335	46	CIMG_07172	357	170/338	50	CNK02910	357	150/342	43	CAG87218.1	346	203/335	60					FG01809	363	178/346	51	CAGL0E05214g	346	249/338	73
YPL105C	849					AGR209W	695	241/769	31					AN6228	1524	115/488	23	CHG05224	1463	164/787	20																	FG04184	1466	168/789	21	CAGL0H05929g	955	310/923	33	CAH00143.1	793	262/898	29
YNL233W	892	orf19.11937	1655	57/122	46	ABL200W	789	298/905	32	Afu1g16680	762	33/59	55									CIMG_03025	766	35/70	50	CNE04650	833	39/112	34	CAG84706.1	1194	165/765	21					FG07218	741	36/60	60	CAGL0J07480g	976	336/1050	32	CAH01034.1	823	324/950	34
YDR395W	944	orf19.13256	1002	336/1015	33	AFR396W	949	538/948	56																					CAG90168.1	1013	337/1009	33									CAGL0M01496g	951	554/951	58	CAH01342.1	949	491/948	51
YNL260C	198	orf19.2367	148	43/112	38	AFR654W	163	66/164	40	Afu1g09000	235	19/50	38	AN1381	191	41/157	26					CIMG_07175	185	19/53	35					CAG88540.1	183	51/137	37									CAGL0J07986g	162	89/162	54	CAH01166.1	164	74/165	44
YHR181W	228	orf19.8752	215	120/222	54	AFR127W	211	127/215	59					AN5788	202	89/218	40					CIMG_07264	247	95/238	39	CNA04500	352	79/176	44	CAG85846.1	216	125/223	56	19074840	174	43/168	25	FG05727	130	55/146	37	CAGL0M13321g	228	137/220	62	CAH02994.1	226	147/217	67
YBL113W-A
YOR295W	228
YOR312C	174									Afu1g04530	148	104/147	70																					19173386	173	49/148	33	FG01516	161	111/160	69	CAGL0K07414g	175	163/172	94
YJR010C-A
YJL190C	130	orf19.13644	130	124/130	95	AFR579W	130	124/130	95	Afu1g15730	130	106/130	81	AN0907	130	105/130	80	CHG05693	130	107/130	82	CIMG_03113	130	102/130	78	CNK02900	130	102/130	78	CAG90708.1	130	122/130	93					FG07291	130	110/130	84	CAGL0K04587g	130	129/130	99	CAH02261.1	130	126/130	96
YLR419W	1435	orf19.14110	1370	599/1473	40	AER094C	1398	789/1408	56	Afu2g16140	1344	515/1450	35	AN2138	1288	359/950	37	CHG02684	1355	472/1471	32	CIMG_09531	1362	507/1451	34	CNB05350	1325	312/990	31	CAG88892.1	1408	618/1459	42					FG07142	1348	504/1481	34	CAGL0J04532g	1420	780/1435	54	CAH00300.1	1401	802/1444	55
YDR129C	642	orf19.5544	647	461/654	70	AGR069C	632	506/642	78	Afu2g07420	646	423/643	65	AN5803	693	418/631	66	CHG08631	622	409/638	64	CIMG_00965_1	634	419/642	65	CNJ01680	624	401/643	62	CAG88433.1	644	470/646	72	85014171	565	74/254	29	FG09862	722	405/642	63	CAGL0B02035g	644	541/644	84
YOR001W	733	orf19.58	786	323/793	40	ACL001C	745	355/751	47	Afu3g09880	764	247/775	31	AN5001	1297	238/767	31	CHG09635	827	211/525	40	CIMG_01943	766	245/776	31	CNC03940	1016	191/566	33	CAG84465.1	776	333/771	43	19074914	359	56/271	20	FG06049	807	235/761	30	CAGL0E02585g	737	381/741	51	CAH00223.1	744	369/753	49
YKL083W	204
YKL100C	587									Afu6g02150	314	42/117	35	AN8681	630	127/478	26	CHG06193	560	102/461	22	CIMG_05823	603	120/503	23	CNH00690	434	85/278	30	CAG88424.1	582	166/607	27					FG08778	566	129/560	23	CAGL0K08492g	565	257/561	45
YER021W	523	orf19.10572	481	206/503	40	ABR164W	501	314/515	60	Afu3g06110	638	176/499	35					CHG09624	532	175/513	34	CIMG_00485	627	175/476	36	CNA00530	530	155/512	30	CAG85265.1	486	204/491	41	19173694	376	87/329	26	FG06045	551	175/523	33	CAGL0I08239g	512	335/523	64	CAH00640.1	506	285/514	55
YPL255W	385					AFL172W	353	118/408	28																																	CAGL0H00594g	453	133/428	31
YPL282C	164																																					FG00602	305	15/43	34
YLR135W	748	orf19.2740	776	111/528	21	AGR042W	498	90/375	24																					CAG88253.1	788	137/630	21									CAGL0M04389g	726	216/791	27	CAH00886.1	692	163/700	23
YGR145W	707	orf19.6686	750	435/755	57	AFR468W	689	511/710	71	Afu2g04780	721	294/775	37	AN2077	728	287/780	36	CHG09190	638	236/559	42	CIMG_01220	713	282/749	37	CNB05450	770	286/788	36	CAG86346.1	686	463/711	65	19173357	298	67/213	31	FG08439	687	278/734	37	CAGL0E03047g	695	539/709	76	CAH02792.1	700	532/707	75
YGR172C	248	orf19.11433	251	119/252	47	AAL135C	257	147/262	56	Afu4g04630	317	112/287	39	AN6989	829	105/274	38	CHG08854	329	108/285	37	CIMG_08533	320	111/286	38	CNG00850	243	85/213	39	CAG90929.1	256	120/270	44	19173019	198	59/181	32	FG08174	403	107/281	38	CAGL0I08701g	247	176/247	71
YPR103W	287	orf19.9775	285	229/289	79	AEL326C	285	222/282	78	Afu6g08310	296	170/260	65	AN3932	296	170/260	65	CHG00795	283	184/246	74	CIMG_01121	283	187/285	65	CNF02080	301	169/232	72	CAG88735.1	282	222/289	76	19173511	229	123/201	61	FG06886	283	182/246	73	CAGL0G01804g	286	251/287	87
YBR155W	385	orf19.13473	390	198/370	53	AGL268C	379	222/374	59	Afu6g13600	428	136/377	36	AN5438	422	136/374	36	CHG03934	429	125/420	29	CIMG_02825	423	134/378	35	CNH02600	421	99/405	24	CAG87010.1	384	195/372	52					FG09803	397	121/371	32	CAGL0H07425g	380	236/374	63	CAH02365.1	370	200/375	53
YLL020C	101
YPR130C	135
YBR182C	452																	CHG01378	564	48/85	56
YBL013W	401	orf19.11896	359	116/378	30	AFR488W	364	165/383	43	Afu6g11620	292	31/127	24	AN5738	326	66/179	36	CHG07040	797	86/290	29	CIMG_04056	398	108/339	31	CNE04140	420	87/307	28	CAG87178.1	366	119/373	31					FG10147	368	95/321	29	CAGL0E02871g	371	174/376	46
YMR082C
YBL040C	219	orf19.10270	212	114/220	51	AGL323C	218	128/219	58	Afu2g02980	337	81/213	38	AN9415	1073	88/172	51	CHG10412	215	114/220	51	CIMG_06336	191	100/196	51	CNL04850	213	118/218	54	CAG90827.1	212	123/220	55	19074408	238	82/219	37	FG01624	215	118/219	53	CAGL0F04455g	218	138/219	63
YNL117W	554	orf19.12296	551	300/526	57	ACR268C	622	406/553	73																	CNH02910	538	295/519	56	CAG88134.1	554	319/529	60	19074874	147	16/45	35	FG08700	542	329/526	62	CAGL0L03982g	554	475/554	85
YDR279W	350	orf19.11561	354	81/361	22	AAL125W	369	125/342	36																					CAG85456.1	319	55/222	24									CAGL0H01023g	344	120/343	34	CAH01545.1	337	133/340	39
YNL144C	740																																					FG06707	389	33/110	30
YLR154W-A
YHR092C	560
YIL154C	346	orf19.10648	458	45/189	23	AFR294W	340	134/329	40																					CAG87920.1	473	67/323	20									CAGL0H06677g	338	216/356	60	CAH02605.1	355	140/327	42
YDL137W	181	orf19.13385	181	148/181	81	ADR094W	181	161/181	88					AN1126	183	137/178	76	CHG01645	184	134/184	72					CNG03220	182	142/181	78	CAG87631.1	181	146/181	80					FG01014	183	141/178	79	CAGL0J09064g	181	176/181	97
YDL164C	755	orf19.6155	770	392/736	53	ACL155W	697	441/720	61	Afu2g09010	909	336/718	46	AN6069	886	322/693	46	CHG05723	862	339/798	42	CIMG_00793	969	337/805	41	CNI04170	803	339/727	46	CAG84658.1	749	412/734	56	19074041	589	251/604	41	FG05453	867	355/751	47	CAGL0I03410g	724	509/720	70	CAH00715.1	700	450/741	60
YOL064C	357	orf19.105	393	171/365	46	AEL088C	355	213/357	59	Afu6g09070	415	159/370	42	AN1769	352	164/369	44	CHG09238	355	150/363	41	CIMG_01322	448	158/359	44	CNA03210	357	140/356	39	CAG88502.1	366	168/371	45					FG09532	357	162/364	44	CAGL0C05247g	357	260/356	73
YIR002C	993	orf19.10436	1187	401/801	50	ADR011C	1077	504/777	64	Afu1g03050	1101	260/771	33					CHG00778	1134	273/742	36	CIMG_04770	1100	255/750	34	CNM01670	1528	220/685	32	CAG87392.1	1105	402/785	51					FG00548	1092	257/683	37	CAGL0J01980g	1052	544/813	66	CAH00763.1	1049	542/955	56
YJL074C	1230	orf19.7895	1240	492/1262	38	AAL182W	1231	656/1239	52	Afu2g14080	1199	465/1227	37	AN6364	1215	454/1240	36	CHG03165	1169	432/1237	34	CIMG_05277	1199	453/1227	36	CND02930	1208	432/1233	35	CAG90057.1	1213	515/1234	41	85014499	1017	306/1230	24	FG06754	1202	423/1239	34	CAGL0H02805g	1219	716/1232	58	CAH02600.1	1280	609/1233	49
YDR261C-C
YGL180W	897	orf19.11322	834	341/905	37	ACL054W	972	270/408	66	Afu4g09050	973	338/984	34	AN1632	935	346/982	35	CHG05593	943	325/980	33	CIMG_08220_1	969	338/970	34	CNL06100	896	203/545	37	CAG87180.1	875	374/972	38					FG05547	944	334/979	34	CAGL0L06006g	942	539/963	55	CAH01818.1	831	491/906	54
YDR446W	302					AER320C	293	58/207	28	Afu2g10880	502	43/177	24																	CAG90659.1	237	50/237	21									CAGL0K06127g	318	80/307	26	CAH01988.1	282	83/316	26
YNL311C	763	orf19.13078	466	47/212	22	ADL174C	689	235/716	32																					CAG88962.1	484	58/256	22									CAGL0M03971g	781	406/811	50
YDR473C	469	orf19.8528	446	147/459	32	AEL234C	400	155/418	37	Afu1g13890	590	114/426	26	AN0727	591	115/428	26	CHG10293	492	116/431	26	CIMG_03379	578	108/398	27	CNC02980	569	103/392	26	CAG90247.1	507	142/460	30					FG04292	456	134/477	28	CAGL0M08976g	456	195/453	43
YLR019W	397									Afu1g04790	577	170/419	40	AN0425	910	156/396	39																	19074736	226	61/173	35	FG01527	486	170/402	42
YLR046C	270
YML090W
YGR029W	189	orf19.2863.1	201	92/201	45	ABR037W	195	102/172	59	Afu3g08850	220	76/174	43	AN3027	222	75/176	42					CIMG_07698	216	74/182	40	CND03420	214	75/184	40	CAG84863.1	180	85/178	47	19074359	162	52/124	41					CAGL0G00946g	174	126/178	70	CAH02199.1	182	100/176	56
YOR346W	985	orf19.11890	1113	336/1098	30	ADR369C	827	313/866	36	Afu6g08570	1154	181/547	33	AN3909	1139	173/543	31	CHG00985	1141	238/784	30	CIMG_01093	1128	171/542	31	CNA01660	1246	148/483	30	CAG87079.1	1175	320/1067	29					FG01035	1143	169/566	29	CAGL0E05588g	887	450/886	50
YBR039W	311	orf19.10734	267	160/271	59	ACL176W	290	197/280	70	Afu1g03510	290	131/277	47	AN0252	304	135/285	47	CHG01616	298	141/281	50	CIMG_04823	297	145/277	52	CNE00750	288	139/310	44	CAG89634.1	261	159/271	58					FG06875	301	148/309	47	CAGL0I04686g	296	222/280	79	CAH02232.1	289	204/280	72
YPR014C	109
YBR066C	220	orf19.7150	310	44/73	60																									CAG89441.1	214	51/121	42									CAGL0L07480g	314	71/144	49
YJL214W	569
YFR032C-A
YIL010W	215	orf19.12872	263	94/201	46	ADL018W	244	118/236	50	Afu4g05910	454	61/165	36	AN4301	206	63/169	37	CHG06999	108	32/106	30	CIMG_00966	209	65/156	41	CNC04710	167	56/133	42	CAG87787.1	249	95/202	47					FG10296	241	75/190	39	CAGL0C03850g	209	112/208	53	CAH00795.1	205	119/206	57
YIL038C	836					ADL108C	781	403/862	46	Afu2g02070	620	145/455	31	AN4585	604	133/443	30	CHG08695	648	131/341	38	CIMG_05581_1	624	151/468	32	CNF03820	755	156/515	30													CAGL0L01001g	803	458/876	52
YER039C-A
YIL071W-A
YDL048C	490																																									CAGL0K04697g	515	153/324	47
YKL161C	433
YLR196W	576	orf19.12110	612	356/611	58	AAR078W	562	382/575	66	Afu1g02630	542	222/601	36	AN0310	535	215/545	39	CHG02776	551	233/589	39	CIMG_04736	554	231/603	38	CNJ01250	582	196/631	31	CAG90116.1	574	346/583	59					FG00449	528	222/554	40	CAGL0A04037g	583	418/580	72
YLR213C	422					ADR078C	450	173/422	40																																	CAGL0J08910g	494	188/409	45
YBR058C-A
YPR002C-A
YGR223C	448	orf19.9359	595	91/282	32	ADL134W	401	200/454	44	Afu5g08530	258	89/226	39	AN4666	317	106/338	31	CHG06717	394	94/279	33	CIMG_06779	376	139/421	33					CAG86048.1	432	166/461	36					FG09420	368	129/421	30	CAGL0B02101g	445	236/475	49
YPR164W	1407					ABR181W	1170	230/939	24													CIMG_02645	393	19/62	30																	CAGL0I08415g	1308	219/970	22
YBR206W	107
YGL091C	328	orf19.747	406	238/310	76	AFL060W	529	251/322	77	Afu2g15960	345	208/306	67	AN2155	341	208/306	67	CHG03829	342	204/309	66	CIMG_00315	342	209/310	67	CNE03090	336	209/316	66	CAG86403.1	329	228/304	75	19074919	292	106/276	38	FG09774	342	199/309	64	CAGL0H03091g	334	278/327	85
YAR002W	539	orf19.10419	611	152/606	25	AFL004C	542	178/570	31																					CAG86253.1	499	85/359	23	19074018	220	35/180	19					CAGL0G00660g	509	138/456	30	CAH02972.1	405	129/435	29
YPL022W	1100	orf19.5318	1018	394/1079	36	AFR456C	1015	543/1090	49	Afu6g02530	975	325/964	33	AN8713	942	335/1051	31	CHG06506	944	343/1046	32	CIMG_05777	988	344/1064	32	CNH01820	2199	77/298	25	CAG89091.1	1089	420/1101	38	19173402	768	101/355	28	FG08658	912	343/1027	33	CAGL0J09526g	1071	614/1081	56	CAH00702.1	1056	550/1081	50
YNL178W	240	orf19.13689	251	167/240	69	ABL138W	244	209/241	86	Afu1g05630	266	169/224	75	AN4087	264	166/224	74	CHG03149	260	173/234	73	CIMG_03903	263	172/234	73	CNA01060	252	159/245	64	CAG91047.1	239	167/239	69	85014361	228	78/207	37	FG05433	255	173/234	73	CAGL0J11220g	247	221/240	92	CAH00528.1	237	207/233	88
YDR357C	122	orf19.10525	158	31/115	26	AER242C	129	49/108	45																					CAG90723.1	124	29/109	26									CAGL0A02618g	100	43/93	46	CAH00010.1	124	52/98	53
YHR116W	151	orf19.10754	139	48/134	35	ABR130W	111	61/110	55					AN4454	130	26/51	50	CHG10940	689	29/60	48	CIMG_09538	95	26/52	50	CNN01390	98	34/89	38	CAG89628.1	126	43/119	36					FG05767	93	42/104	40	CAGL0I02728g	111	61/92	66
YDL215C	1092	orf19.9738	1056	515/1083	47	AGL040C	1033	701/1081	64	Afu2g06000	1093	455/1060	42	AN7451	1096	457/1079	42	CHG03059	1004	348/844	41	CIMG_00981	1076	458/1069	42	CND00180	1056	427/1079	39	CAG86192.1	1052	517/1082	47					FG04117	1055	445/1056	42	CAGL0G05698g	1095	824/1100	74	CAH00536.1	1032	671/1078	62
YNR053C	486	orf19.5732	533	376/495	75	ABR120C	502	398/483	82	Afu4g08930	560	310/491	63	AN1666	498	268/468	57	CHG01360	590	247/466	53	CIMG_08333	555	321/488	65	CND05640	717	272/458	59	CAG87602.1	291	189/271	69	85014445	418	214/449	47	FG01386	618	307/490	62	CAGL0C03369	494	428/483	88	CAH01891.1	513	400/488	81
YCL011C	427	orf19.7076	465	170/447	38													CHG00430	530	129/443	29	CIMG_01780	473	138/463	29													FG09840	591	84/318	26	CAGL0B04807g	419	221/443	49	CAH00379.1	262	110/272	40
YJL125C	383	orf19.7291	335	188/362	51	AFL214C	406	262/374	70	Afu5g09620	502	148/447	33	AN8799	502	156/457	34	CHG02467	1906	161/466	34	CIMG_06651	479	142/457	31	CNH01430	433	145/376	38	CAG85235.1	369	191/366	52					FG05964	496	150/443	33	CAGL0L05566g	374	271/376	72
YKL018W	329	orf19.10306	364	121/340	35	ACL099W	357	218/327	66	Afu5g12370	368	112/337	33	AN0065	364	107/336	31	CHG05580	299	77/251	30	CIMG_09344	363	111/318	34	CNC00180	424	88/306	28	CAG89873.1	373	131/349	37	19074237	294	65/295	22	FG05413	372	110/342	32	CAGL0L09757g	326	229/327	70
YMR300C	510	orf19.8818	541	362/542	66	AGL334W	510	413/510	80	Afu6g03750	583	298/500	59	AN6637	1085	297/498	59	CHG07117	381	191/386	49	CIMG_10140	580	301/498	60	CNC04700	554	288/499	57	CAG89919.1	528	365/527	69					FG05278	552	261/501	52	CAGL0M13717g	513	434/511	84	CAH03030.1	509	419/510	82
YPL217C	1183	orf19.10040	1210	731/1234	59	AFL113C	1163	833/1190	70	Afu2g13570	1182	602/1217	49	AN6334	1179	595/1236	48	CHG04904	1102	529/1197	44	CIMG_05061	1163	599/1226	48	CNC02190	1141	508/1240	40	CAG90068.1	1197	722/1208	59	19074292	777	164/533	30	FG09795	1144	561/1222	45	CAGL0E05874g	1170	902/1190	75	CAH02016.1	1167	831/1178	70
YDR524C	482	orf19.10568	958	81/243	33	AFR725C	873	128/341	37	Afu7g03790	1111	67/158	42	AN4274	1113	73/173	42	CHG01466	1106	70/162	43	CIMG_07479	1109	70/158	44					CAG88229.1	960	87/236	36					FG07120	1098	71/167	42	CAGL0H01617g	349	122/357	34
YAL038W	500	orf19.11059	504	362/498	72	ADR368W	501	423/499	84	Afu6g07430	527	336/501	67	AN5210	526	334/501	66	CHG09793	937	235/375	62	CIMG_08032	535	316/483	65	CNC03080	1102	211/327	64	CAG87106.1	504	364/496	73					FG07528	540	317/483	65	CAGL0M12034g	501	464/498	93
YAL065C
YIL068W-A
YPR048W	623	orf19.9588	589	260/630	41	ADL306C	620	358/624	57	Afu5g07290	654	223/681	32	AN2239	906	225/664	33	CHG04518	746	131/450	29	CIMG_06064	645	223/681	32	CNF04590	617	193/652	29	CAG87467.1	603	250/637	39	19173560	510	151/564	26	FG09557	593	199/650	30	CAGL0H08580g	621	395/622	63	CAH02464.1	624	358/624	57
YPR075C	360	orf19.12576	527	53/177	29	ADL367W	384	112/363	30	Afu3g14410	432	62/188	32	AN2522	428	51/181	28					CIMG_05638	458	49/183	26	CNN00490	614	35/107	32	CAG88855.1	474	99/412	24	19074466	490	37/136	27	FG10115	430	65/187	34	CAGL0D01276g	443	143/465	30	CAH02328.1	413	146/377	38
YBR117C	681
YNL061W	618	orf19.8131	618	453/624	72	ADL254W	603	481/614	78	Afu5g01760	751	339/671	50	AN8073	788	329/623	52	CHG01131	722	344/660	52	CIMG_06380	673	336/667	50	CNB02220	695	306/606	50	CAG89654.1	611	441/615	71	85691089	370	152/308	49	FG06243	678	340/624	54	CAGL0J10032g	619	501/618	81
YDR213W	913	orf19.8021	712	238/468	50	AGL091W	866	411/932	44	Afu2g00470	417	32/83	38									CIMG_09470	353	47/164	28					CAG90641.1	652	210/319	65									CAGL0F07865g	844	419/947	44
YNL089C
YDR240C	492					ABL114W	442	115/464	24																																	CAGL0K11132g	477	149/463	32	CAH01738.1	462	112/454	24
YHR027C	993	orf19.4956	994	550/1010	54	ACR072C	990	731/1000	73	Afu5g11720	905	291/641	45	AN0125	1582	291/654	44	CHG04657	902	292/648	45	CIMG_09175	901	295/655	45	CNJ00130	1003	427/1016	42	CAG88267.1	967	549/1014	54	19074108	795	148/591	25	FG09783	869	386/1002	38	CAGL0J00605g	983	732/998	73
YFL002W-B
YCR037C	923	orf19.9990	1003	427/1008	42	AFR628C	869	498/924	53																					CAG87836.1	934	431/962	44									CAGL0F02387g	952	655/968	67	CAH01201.1	900	541/935	57
YOR113W	914	orf19.7806	422	157/334	47	ACR264W	769	307/820	37	Afu6g05160	444	118/285	41	AN6503	457	126/356	35	CHG09160	449	51/126	40	CIMG_02603	414	127/365	34					CAG84872.1	913	138/252	54					FG08617	529	81/308	26	CAGL0L03916g	642	205/620	33
YJR123W	225	orf19.11812	225	177/225	78	ABR171W	225	208/225	92	Afu1g15020	231	154/229	67	AN0843	189	133/166	80	CHG10548	212	144/197	73	CIMG_03305_1	214	151/197	76	CNK03230	205	136/199	68	CAG87976.1	223	182/226	80	19074092	208	93/187	49	FG06019	181	130/166	78	CAGL0H00462g	225	210/225	93	CAH00632.1	227	202/227	88
YJR150C	298
YKL195W	403	orf19.10494	252	78/179	43	AER108C	266	79/166	47	Afu7g05420	297	82/208	39					CHG05179	284	58/110	52	CIMG_05240	295	81/222	36	CNE04310	242	85/203	41	CAG86958.1	249	85/191	44					FG02455	391	74/187	39	CAGL0D03520g	404	136/392	34	CAH00284.1	406	129/398	32
YER133W	312	orf19.13664	330	279/306	91	AFR166C	314	294/312	94	Afu1g04950	323	281/308	91	AN0410	323	278/300	92	CHG05754	322	278/299	92	CIMG_04906	308	278/309	89					CAG87702.1	328	278/299	92	19074866	317	215/317	67	FG07233	303	268/288	93	CAGL0K02079g	312	305/312	97
YER160C
YEL019C	267	orf19.7413	272	38/134	28	AEL053C	211	85/188	45	Afu6g07700	497	31/107	28									CIMG_01272	475	28/109	25	CND02680	316	45/250	18	CAG86518.1	308	56/209	26	85014373	294	32/139	23	FG08455	378	32/92	34	CAGL0M03267g	266	96/258	37	CAH03086.1	256	67/251	26
YGR284C	310	orf19.12048	308	142/322	44	AGL340C	306	197/313	62	Afu1g11770	303	109/266	40	AN1117	303	119/299	39	CHG01592	263	108/247	43	CIMG_07006	303	110/252	43	CNJ00890	315	113/272	41	CAG90836.1	308	145/317	45					FG00538	302	117/297	39	CAGL0G00176g	319	212/282	75
YBR267W	393	orf19.7720	476	196/406	48	AEL165C	382	237/388	61	Afu2g04440	440	147/446	32	AN1875	435	146/434	33					CIMG_01163	516	154/506	30	CNB00600	413	141/446	31	CAG84466.1	405	206/405	50									CAGL0I09350g	407	259/408	63
Q0130	76					AMI007W	76	67/76	88	Afu4g09360	157	37/69	53	AN1624	143	36/69	52	CHG09630	141	31/54	57	CIMG_01784	520	19/51	37													FG06048	146	40/72	55
YGL115W	322	orf19.13191	336	214/317	67	AFL015C	335	246/315	78	Afu5g12990	408	174/316	55	AN6851	585	146/280	52	CHG07828	390	173/307	56	CIMG_09268	379	179/318	56	CNA03430	438	137/323	42	CAG85276.1	339	224/315	71					FG08998	516	170/321	52	CAGL0F07315g	323	270/319	84
YGL142C	616	orf19.3996	482	200/594	33	ADL281C	595	287/598	47	Afu4g09130	771	192/664	28	AN1811	663	180/632	28	CHG05591	616	151/565	26	CIMG_07963	776	189/673	28	CNC05050	695	85/340	25	CAG90966.1	517	209/591	35					FG05545	613	181/641	28	CAGL0F07843g	612	320/595	53
YMR167W	769	orf19.11638	717	346/778	44	AFL199C	771	420/768	54	Afu5g11700	709	315/788	39	AN0126	744	330/798	41	CHG04645	540	193/550	35	CIMG_09173	775	223/470	47	CNE04630	765	290/784	36	CAG91011.1	761	374/794	47	19173567	563	120/357	33	FG09728	737	341/782	43	CAGL0F07733g	723	409/769	53	CAH00600.1	724	414/776	53
YDR408C	214	orf19.13211	273	113/223	50	AAR120C	215	138/208	66	Afu2g10860	1094	89/236	37	AN5922	1079	90/213	42	CHG07486	226	91/218	41	CIMG_04790	223	93/213	43	CNC04140	313	93/281	33									FG08429	220	85/216	39	CAGL0F02761g	210	149/209	71	CAH02686.1	215	144/212	67
YHR177W	453																																													CAH00785.1	502	133/412	32
YOR308C	587	orf19.11801	673	169/660	25	AFR327C	562	152/572	26	Afu4g10420	673	152/657	23	AN1992	671	146/649	22	CHG07968	667	144/665	21	CIMG_09075	681	157/678	23					CAG90359.1	669	170/668	25					FG06279	646	148/636	23	CAGL0I09768g	508	163/580	28
YOL149W	231	orf19.8053	185	67/211	31	AGR402C	193	139/226	61																					CAG84392.1	193	77/213	36	19074897	123	19/44	43					CAGL0B01331g	206	151/223	67
YJL159W	387	orf19.7851	385	183/405	45	AEL111C	348	251/394	63									CHG09387	228	56/151	37									CAG85539.1	358	195/405	48									CAGL0I06182g	340	268/394	68	CAH02251.1	362	267/402	66
YLR441C	255																																	19173561	189	62/172	36
YBR200W-A
YBR126W-B
YJR007W	304	orf19.13594	300	222/301	73	AGR320W	302	253/300	84	Afu3g13480	310	197/306	64	AN3156	308	196/304	64	CHG04762	310	197/304	64	CIMG_00109	308	201/304	66	CNI00230	300	176/298	59	CAG89828.1	300	227/300	75	19074893	283	83/270	30	FG06220	310	196/304	64	CAGL0B03795g	303	280/304	92	CAH03102.1	302	238/300	79
YKL079W	656					ADR145C	635	192/643	29																																	CAGL0L05104g	675	229/688	33
YER044C	148	orf19.9566	138	71/123	57	ADL100W	147	97/148	65	Afu2g11550	141	54/128	42	AN5862	141	52/130	40	CHG04240	172	44/159	27	CIMG_08189	133	59/124	47	CNC06200	134	50/130	38	CAG84355.1	144	80/126	63					FG05669	170	51/156	32	CAGL0J02684g	148	109/148	73
YPL278C
YLR158C
YGR140W	956					AFR323W	728	258/920	28									CHG05883	1122	56/229	24																					CAGL0I10318g	906	335/978	34
YGR168C	376					AGR308W	179	23/96	23									CHG04118	206	16/47	34																					CAGL0I08811g	354	66/351	18
YPR126C
YGL258W-A
YGL026C	707	orf19.4718	702	536/707	75	AFR485C	707	531/707	75	Afu2g13250	735	452/737	61	AN6231	723	443/727	60	CHG10687	697	438/696	62	CIMG_05075_1	723	443/723	61	CNA06290	715	387/708	54	CAG87174.1	700	539/706	76					FG10743	718	448/718	62	CAGL0A01430g	707	600/709	84
YBL009W	676
YMR078C	741	orf19.10749	853	217/745	29	ABR019C	730	317/742	42	Afu7g05480	940	201/798	25	AN6694	1301	181/695	26	CHG03942	1042	114/355	32	CIMG_05260	958	206/839	24	CNH00420	892	186/665	27	CAG88089.1	879	235/795	29					FG05326	929	201/806	24	CAGL0D04268g	721	376/755	49	CAH02535.1	763	342/752	45
YBL036C	257	orf19.10312	277	135/250	54	ADL301C	268	148/245	60	Afu4g04300	286	114/264	43	AN7017	349	109/259	42	CHG08257	182	34/96	35	CIMG_08639	264	110/272	40	CNI01490	259	118/263	44	CAG89878.1	270	131/256	51					FG00825	191	72/170	42	CAGL0F04367g	265	184/254	72	CAH02469.1	258	162/253	64
YNL112W	546	orf19.171	562	404/549	73	AFL221C	557	419/558	75	Afu2g10750	565	353/568	62	AN5931	563	354/543	65	CHG05545	562	338/529	63	CIMG_07894_2	560	342/563	60	CNF01240	1068	233/347	67	CAG84869.1	536	395/524	75	19173435	495	255/511	49	FG04132	555	342/533	64	CAGL0L03846	544	461/545	84
YHR060W	181	orf19.6590	188	48/193	24	AAL048W	179	67/164	40													CIMG_00444	225	54/202	26					CAG87894.1	217	50/185	27					FG05449	146	36/138	26	CAGL0D03784g	162	69/158	43	CAH01713.1	170	71/168	42
YIL122W	351					AER371C	430	96/443	21																																	CAGL0G08646g	525	95/342	27
YCR098C	518	orf19.7705	519	281/496	56	AER386W	501	289/464	62	Afu6g07750	478	146/428	34	AN2864	473	157/441	35	CHG08935	442	137/414	33	CIMG_01268	496	161/486	33	CNG00040	502	171/479	35	CAG85530.1	511	270/478	56					FG04957	688	153/444	34	CAGL0A01243g	531	146/483	30	CAH02662.1	568	152/511	29
YOR174W	284	orf19.9434	323	78/254	30	AGR270W	294	121/254	47									CHG04012	351	38/146	26									CAG89762.1	322	85/255	33									CAGL0L04620g	264	145/269	53
YDL132W	815	orf19.9243	752	320/821	38	ADR106W	798	505/819	61	Afu1g12960	769	254/797	31	AN1019	751	260/819	31	CHG03817	724	247/821	30	CIMG_05917	701	246/744	33	CNN01140	775	233/822	28	CAG87325.1	782	344/819	42					FG09616	733	256/819	31	CAGL0J09218g	822	607/823	73
YOL032W	246	orf19.13758	221	91/249	36	AEL339C	233	154/245	62	Afu5g11100	241	75/257	29	AN0199	363	72/249	28	CHG04581	165	37/155	23	CIMG_00668	224	65/216	30	CNC07000	202	57/250	22	CAG86448.1	215	89/248	35					FG04271	197	67/259	25	CAGL0F01111g	240	169/246	68
YDR003W-A
YJL042W	1398	orf19.13942	745	246/768	32	ACR059W	1216	454/1158	39	Afu1g12900	1210	184/848	21									CIMG_05908	1184	130/478	27					CAG88421.1	1282	375/1216	30									CAGL0J00803g	1314	596/1185	50
YDR008C
YLR325C	78	orf19.2111.2	78	54/78	69	AFR501C	78	65/78	83	Afu4g07830	80	38/75	50					CHG02509	80	37/75	49									CAG84591.1	78	53/78	67					FG05916	78	38/75	50	CAGL0A00979g	78	67/78	85	CAH01862.1	78	60/78	76
YEL052W	509	orf19.10409	543	264/509	51	AAR132C	482	295/481	61	Afu4g04130	563	211/473	44	AN7029	653	217/476	45	CHG04257	567	216/489	44	CIMG_08656	580	216/494	43	CNG01350	521	202/476	42	CAG87935.1	490	275/478	57					FG09624	616	212/473	44	CAGL0E04114g	499	341/511	66	CAH02674.1	507	324/483	67
YDR194W-A
YPL161C	633					AAL090C	615	207/638	32													CIMG_08308	468	17/56	30	CNI01250	614	43/137	31	CAG85086.1	625	126/642	19									CAGL0M02079g	604	179/643	27	CAH01500.1	608	206/635	32
YNL307C	375	orf19.10963	406	214/394	54	ADL168C	362	279/358	77																					CAG87767.1	377	219/373	58									CAGL0E01683g	375	277/362	76
YML103C	1655	orf19.12271	1642	432/1499	28	AER284W	1501	628/1579	39	Afu1g13100	1815	244/1182	20					CHG05602	1701	101/510	19	CIMG_06823	1845	237/1150	20	CNF01750	1860	114/478	23	CAG89197.1	1641	454/1645	27					FG05542	1818	260/1234	21	CAGL0J06534g	1670	615/1712	35
YOR341W	1664	orf19.9397	1665	1169/1686	69	ADR374C	1640	1337/1666	80	Afu1g13900	1680	758/1710	44					CHG10294	1475	601/1313	45	CIMG_03378	1690	785/1725	45	CND03140	1727	805/1747	46	CAG86218.1	1644	1191/1672	71	19074219	1395	542/1659	32	FG04291	1694	776/1735	44	CAGL0E05500g	1643	1405/1666	84
YGR051C	107
YOR369C	143	orf19.14077	143	100/143	69	ADR412C	138	122/143	85	Afu1g05500	144	69/135	51	AN4073	183	76/184	41	CHG05694	121	69/122	56	CIMG_03922	147	74/148	50	CNC03760	148	74/133	55	CAG88790.1	144	100/144	69	85691055	134	32/116	27	FG07292	131	66/123	53	CAGL0J07238g	142	132/143	92
YBR061C	310	orf19.14043	293	206/308	66	AGR036W	306	226/315	71	Afu6g08910	426	172/414	41	AN1751	420	168/408	41	CHG09059	399	173/395	43	CIMG_01330	373	160/372	43	CNK00420	1277	89/164	54	CAG88989.1	301	213/311	68					FG09300	373	171/372	45	CAGL0H10252g	309	247/313	78
YDR034C-A
YDR158W	365	orf19.9132	365	279/362	77	AGL175W	404	288/365	78	Afu3g06830	363	193/365	52	AN4793	363	193/365	52	CHG06240	362	197/363	54	CIMG_00392	363	196/365	53	CNA02450	365	190/360	52	CAG87122.1	365	282/366	77					FG08498	364	197/362	54	CAGL0E01133g	357	300/361	83	CAH00895.1	364	301/363	82
YNL023C	965	orf19.11206	853	265/735	36	ADL213W	908	453/903	50	Afu7g04710	1144	281/823	34	AN3761	964	39/116	33	CHG01848	1064	232/782	29	CIMG_11610	972	61/207	29	CNC05810	1086	245/714	34	CAG86499.1	990	330/996	33					FG07076	1095	275/900	30	CAGL0M06919g	956	546/913	59
YDR185C	179																									CNK00470	167	63/168	37
YIL006W	373	orf19.8971	366	163/301	54	ADL009W	379	192/344	55	Afu4g06780	397	135/384	35	AN4387	366	112/282	39					CIMG_04105	418	139/357	38	CNA08040	382	98/238	41	CAG85358.1	390	162/330	49					FG10295	413	137/391	35	CAGL0J02002g	361	226/351	64	CAH00784.1	431	196/323	60
YIL033C	416	orf19.2014	458	213/442	48	ADL099C	458	255/452	56	Afu3g10000	413	151/326	46	AN4987	412	143/292	48	CHG00688	345	113/296	38	CIMG_03961	453	150/309	48	CNA05510	482	155/462	33	CAG84354.1	452	223/438	50	19173420	312	53/224	23	FG09908	399	153/363	42	CAGL0I05236g	404	273/430	63
YDL043C	266	orf19.12187	256	86/287	29	AEL014C	255	140/267	52	Afu4g11880	238	73/265	27	AN5530	237	77/267	28	CHG04433	250	76/275	27	CIMG_01605	239	74/265	27	CND02290	218	76/265	28	CAG88141.1	247	74/276	26	19173008	185	51/212	24	FG01187	240	76/275	27	CAGL0K01441g	263	135/269	50
YJR068W	353	orf19.7035	363	206/358	57	AFR422W	348	236/345	68	Afu3g08300	394	192/356	53	AN2969	754	192/366	52	CHG02824	382	195/343	56	CIMG_07623	393	190/354	53	CNH00770	363	170/342	49	CAG89431.1	368	221/360	61					FG01208	314	171/310	55	CAGL0F00451g	352	260/353	73	CAH02547.1	352	238/329	72
YLR191W	386	orf19.7282	371	168/401	41	ACR230C	398	196/396	49	Afu8g05160	444	150/395	37	AN1511	436	156/395	39	CHG01654	433	136/350	38	CIMG_02172	449	166/398	41	CNC03550	282	108/292	36	CAG86337.1	446	182/407	44					FG00666	497	153/396	38	CAGL0A04147g	391	220/395	55
YLR209C	311	orf19.317	307	168/277	60	ACR198W	308	192/306	62	Afu6g05320	320	141/287	49	AN6490	217	107/217	49					CIMG_02566	309	142/298	47					CAG90372.1	308	174/313	55									CAGL0J08800g	315	202/308	65	CAH01794.1	306	203/307	66
YKR005C	447									Afu6g02900	508	21/73	28
YHR165W-A
YBR201W	211					AEL237W	200	53/210	25	Afu6g04670	249	51/202	25									CIMG_10224	252	48/197	24													FG02601	243	46/197	23	CAGL0M05379g	212	114/205	55	CAH00089.1	189	56/192	29
YBR229C	954	orf19.8589	871	429/957	44	AAR173C	912	433/941	46	Afu5g03500	967	368/908	40	AN8217	2052	374/929	40	CHG02469	983	364/888	40	CIMG_06563	962	390/963	40	CNB05150	956	341/968	35	CAG85308.1	995	416/978	42					FG05973	959	366/908	40	CAGL0K06963g	941	493/970	50
YFR015C	708	orf19.10788	661	466/689	67	AAR008W	703	541/709	76	Afu5g02480	713	450/700	64	AN8010	711	445/699	63	CHG07750	706	443/684	64	CIMG_06454	715	444/703	63	CNJ00590	733	437/702	62	CAG85212.1	701	473/712	66					FG06822	704	450/684	65	CAGL0K10626g	696	603/699	86
YOL019W-A
YGL087C	137	orf19.13715	100	68/100	68	AFL064W	138	108/138	78	Afu4g12080	139	88/137	64	AN3644	141	90/137	65	CHG09306	134	66/105	62	CIMG_01637	139	92/137	67	CNF00870	151	83/137	60	CAG86829.1	131	89/131	67					FG09295	78	41/75	54	CAGL0H03157g	139	112/138	81
YPL018W	369					AGL029W	344	92/385	23																																	CAGL0F02035g	373	113/378	29
YDR325W	1035	orf19.9190	1259	214/680	31	ADR292W	989	512/1004	50	Afu5g02170	1120	269/976	27	AN8056	1114	275/1016	27	CHG05633	966	241/918	26	CIMG_06431	1147	255/901	28	CNA06590	912	272/908	29	CAG87428.1	1140	395/1144	34	19173387	726	76/346	21	FG02510	1021	278/973	28	CAGL0M01408g	1048	600/1045	57	CAH00749.1	1058	506/1016	49
YHR111W	440	orf19.9860	438	229/448	51	AER248W	443	274/438	62	Afu5g10480	493	186/442	42	AN2327	560	197/464	42	CHG01167	476	177/457	38					CND01140	415	174/431	40	CAG90669.1	448	232/455	50	19173086	378	119/370	32	FG05028	450	191/446	42	CAGL0I01254g	433	295/434	67	CAH00004.1	444	276/436	63
YHR139C	326
YOR225W	109
YDL193W	375	orf19.13384	349	122/283	43	ADR092W	355	176/302	58	Afu8g02800	360	106/322	32	AN8878	353	109/299	36	CHG00792	258	90/256	35	CIMG_02324	369	97/320	30					CAG85577.1	352	136/279	48					FG01256	326	99/304	32	CAGL0I03894g	325	158/307	51
YBR012W-A
YHR005C-A
YNR021W	404	orf19.2257	367	102/378	26	AAR062C	409	173/408	42	Afu4g09950	439	93/401	23	AN2056	436	82/390	21	CHG02978	410	87/377	23	CIMG_02431	446	93/410	22	CNB04590	373	78/408	19	CAG89799.1	341	96/371	25					FG06749	429	91/395	23	CAGL0M10615g	410	201/412	48	CAH01455.1	408	178/406	43
YNR049C	210	orf19.12713	169	42/159	26																									CAG89173.1	247	60/221	27									CAGL0C03465g	207	82/199	41	CAH01885.1	199	75/204	36
YCL007C	130													AN7523	261	15/46	32
YOL093W	293	orf19.7696	323	118/297	39	ADR110C	296	169/289	58	Afu3g08760	396	106/301	35	AN3010	415	104/306	33	CHG09615	460	95/293	32	CIMG_07693	397	102/323	31	CNC05170	429	93/313	29	CAG85460.1	360	127/293	43					FG06338	407	104/296	35	CAGL0I07667g	287	170/261	65	CAH01214.1	298	164/285	57
YAR019W-A
YDR041W	203	orf19.14044	234	75/183	40	AGR035C	207	107/180	59					AN6489	272	73/180	40					CIMG_10983	268	65/140	46	CNI01480	255	43/114	37	CAG88990.1	267	72/187	38					FG02606	236	75/181	41	CAGL0K12056g	235	118/183	64
YLR359W	482	orf19.3870	482	403/482	83	ABL006C	482	419/482	86	Afu2g11940	483	310/469	66	AN6209	489	312/475	65	CHG02879	415	205/421	48	CIMG_04195	486	295/470	62	CNG03070	479	344/471	73	CAG89301.1	482	395/478	82					FG09185	485	257/485	52	CAGL0B02794g	482	444/482	92	CAH02512.1	482	427/482	88
YDR069C	926	orf19.7207	811	208/512	40	AFR007W	848	417/909	45																	CNA07360	1312	227/788	28	CAG89836.1	913	290/971	29									CAGL0G05247g	947	420/943	44
YGL227W	958					AFR242C	823	336/777	43					AN9099	1411	44/115	38					CIMG_07799	703	53/131	40													FG10105	674	36/95	37	CAGL0I04114g	910	388/994	39	CAH02641.1	872	369/973	37
YKL040C	256	orf19.9614	237	116/238	48	ABR045W	239	129/231	55	Afu1g04680	326	95/235	40	AN0447	326	96/235	40	CHG07858	337	94/245	38	CIMG_04958	325	102/235	43	CNG01900	309	97/248	39	CAG90379.1	240	116/237	48					FG00654	304	103/233	44	CAGL0L01859g	263	186/242	76
YPL195W	932	orf19.7879	1099	346/1017	34	AFL076W	899	487/924	52	Afu7g03640	953	297/962	30	AN8291	962	271/957	28	CHG02646	951	255/851	29	CIMG_07459	991	276/971	28	CNE00910	932	261/980	26	CAG90053.1	1116	333/1018	32					FG07432	940	279/949	29	CAGL0G09174g	920	470/925	50
YPL212C	544	orf19.3477	459	237/472	50	AFL105C	528	336/531	63	Afu2g08460	577	226/565	40	AN6165	574	209/520	40	CHG03627	584	206/484	42	CIMG_00848	597	204/550	37	CNN00820	560	191/531	35					19074166	345	119/396	30	FG06586	602	228/549	41	CAGL0E05764g	549	381/506	75	CAH02024.1	553	339/547	61
YFL023W	796	orf19.3170	728	198/823	24	AFR519C	820	285/875	32	Afu4g08910	592	79/336	23	AN1669	603	77/351	21					CIMG_08331	617	80/365	21					CAG89542.1	916	213/952	22									CAGL0K07700g	915	301/935	32
YFL050C	858													AN5856	836	164/361	45									CNG00910	791	169/338	50	CAG89451.1	936	349/745	46					FG02495	629	203/540	37
YLR075W	221	orf19.10452	220	187/216	86	ABR235W	240	204/221	92	Afu2g09210	223	153/217	70	AN6083	250	155/250	62	CHG06972	219	159/219	72	CIMG_01033	223	153/217	70	CNB02360	216	155/211	73	CAG85793.1	220	187/216	86	19173482	219	134/218	61	FG10246	221	161/221	72	CAGL0K12826g	221	208/221	94	CAH00408.1	220	199/218	91
YAL033W	173	orf19.7907	190	73/181	40	ADR362C	167	85/161	52					AN2437	214	55/190	28					CIMG_12406	220	61/219	27					CAG90035.1	183	79/183	43	85014243	118	29/133	21					CAGL0M11836g	177	78/144	54
YGR102C	183	orf19.11573	165	40/132	30	AAR093C	190	57/153	37																					CAG85037.1	180	42/157	26					FG06276	191	39/145	26	CAGL0G07821g	173	73/157	46	CAH00833.1	174	66/154	42
YPR043W	92	orf19.3942.1	92	79/92	85	AGL310C	92	86/92	93	Afu2g16880	92	72/91	79	AN7294	710	56/72	77	CHG03179	92	65/91	71	CIMG_09435	92	67/91	73	CNB04930	92	63/91	69	CAG91123.1	92	80/92	86	19074523	88	40/72	55	FG06757	92	67/91	73	CAGL0H08734g	92	86/92	93
YBR112C	966	orf19.14090	1080	410/974	42	ADL344W	910	476/963	49	Afu2g11840	867	245/506	48					CHG10198	883	323/926	34	CIMG_05427	541	155/513	30	CNK02410	1101	327/953	34	CAG88778.1	708	315/594	53									CAGL0D01364g	1148	503/1006	50	CAH02334.1	941	485/981	49
YNL057W	110
YNL084C	349	orf19.9278	395	135/394	34	AER416C	372	165/369	44	Afu1g13020	404	118/397	29	AN1023	389	94/241	39	CHG03888	402	120/397	30	CIMG_05921	404	115/397	28					CAG84817.1	393	130/392	33					FG09721	397	116/394	29	CAGL0J05544g	348	208/359	57	CAH01561.1	380	177/377	46
YDR236C	218	orf19.11851	176	68/150	45	ABL109W	222	116/195	59	Afu2g05820	214	71/192	36	AN7469	210	66/191	34	CHG09149	456	66/180	36	CIMG_01012	235	70/215	32	CNC05850	242	77/203	37	CAG89599.1	152	70/149	46					FG08627	211	67/171	39	CAGL0K11022g	251	119/185	64	CAH01733.1	185	105/185	56
YHR022C	256					ACR066C	340	76/255	29																																	CAGL0E06292g	408	77/254	30
YIL094C	371	orf19.10060	376	254/363	69	ADL214C	367	258/371	69	Afu6g07390	368	238/372	63	AN5206	360	231/363	63	CHG01353	357	228/360	63	CIMG_08027	485	238/362	65	CND03850	370	210/374	56	CAG86503.1	374	257/364	70					FG01392	356	233/358	65	CAGL0G02585g	372	309/372	83
YOR109W	1107					AFL228W	1062	640/1079	59	Afu7g03680	1160	409/1033	39	AN8288	1106	430/1158	37									CNC06500	1288	383/1153	33	CAG84520.1	1152	495/1166	42									CAGL0B04631g	1096	715/1117	64
YKL190W	175	orf19.11492	201	116/171	67	AER096C	175	152/175	86	Afu6g04540	193	110/166	66	AN6566	154	92/140	65	CHG07266	174	107/171	62	CIMG_02704	191	108/169	63	CND00260	175	105/172	61	CAG85345.1	174	119/171	69	19173343	200	50/155	32	FG07404	179	106/176	60	CAGL0L00605g	175	164/175	93	CAH00297.1	175	146/175	83
YER129W	1142	orf19.11321	1408	220/491	44	ACL053C	1181	451/1154	39																	CNB02850	940	92/186	49	CAG87181.1	1206	343/1154	29									CAGL0K02167g	1162	558/1183	47	CAH00574.1	1046	398/928	42
YER156C	338	orf19.12007	354	217/337	64	AGR145C	410	207/330	62	Afu1g08980	407	148/347	42	AN4178	359	144/346	41	CHG08691	353	148/350	42	CIMG_07176	378	149/351	42	CND03800	336	142/332	42	CAG85831.1	335	203/336	60	19173093	305	107/325	32	FG09989	349	154/349	44	CAGL0I08547g	334	242/325	74	CAH01572.1	333	220/337	65
YJL004C	203	orf19.7128	168	88/155	56	AAL163W	199	136/202	67	Afu3g09790	211	59/142	41					CHG09605	214	51/143	35	CIMG_01929	213	61/176	34	CNC06760	204	26/96	27	CAG86537.1	212	101/192	52					FG10794	254	57/160	35	CAGL0D03146g	190	138/202	68
YEL014C	101
YGR252W	439	orf19.8324	449	288/425	67	AER297C	452	343/433	79	Afu4g12650	381	232/350	66	AN3621	434	230/350	65	CHG01905	399	227/348	65	CIMG_00589	406	244/410	59	CNA03280	812	198/423	46	CAG91071.1	455	288/429	67	19074752	396	141/372	37	FG00280	443	231/352	65	CAGL0F08283g	546	347/433	80	CAH02813.1	516	347/431	80
YKR039W	602	orf19.6993	588	341/551	61	AFR230C	604	356/556	64	Afu7g04290	583	327/570	57	AN5678	585	312/596	52	CHG01558	665	293/573	51	CIMG_03051	576	306/565	54					CAG86276.1	587	348/561	62					FG00613	595	297/536	55	CAGL0L03267g	597	454/599	75	CAH02894.1	587	410/578	70
YKR066C	361	orf19.238	366	176/339	51					Afu4g09110	366	140/275	50	AN1630	544	149/363	41	CHG01567	355	159/361	44	CIMG_08209	373	163/357	45	CND02630	377	144/353	40	CAG89515.1	360	150/297	50					FG01245	358	147/336	43	CAGL0K08184g	357	247/359	68	CAH02258.1	346	221/349	63
YFR049W	123					AFR260C	119	54/123	43	Afu6g06840	120	36/124	29	AN5753	120	34/119	28	CHG02141	132	31/120	25	CIMG_04047	125	35/122	28	CNB00070	134	35/124	28									FG10755	135	35/116	30	CAGL0A04697g	124	68/125	54	CAH00672.1	133	53/132	40
YGL138C	345	orf19.10039	418	30/107	28	AFL119C	420	68/324	20																					CAG89594.1	197	37/157	23	19173666	369	30/112	26					CAGL0H08910g	346	87/306	28	CAH02010.1	404	79/326	24
YPL079W	160																					CIMG_00378	160	108/160	67
YDR386W	632	orf19.11682	614	215/645	33	AFR141C	604	240/630	38	Afu3g12750	596	177/646	27	AN3118	677	171/656	26	CHG01028	600	181/637	28	CIMG_03451	647	180/665	27	CNB04120	924	114/426	26	CAG90230.1	651	234/655	35	19074058	487	77/281	27	FG01132	581	171/637	26	CAGL0A03256g	628	346/639	54
YNL251C	575	orf19.581	698	254/699	36	AFR636C	597	309/600	51	Afu5g04240	666	125/369	33	AN8276	720	104/267	38	CHG10339	755	110/253	43	CIMG_06293	757	114/281	40					CAG88058.1	655	248/634	39					FG01424	698	119/278	42	CAGL0J07810g	604	372/610	60	CAH01177.1	623	285/625	45
YHR172W	823	orf19.8327	871	177/676	26	AER295C	836	258/783	32	Afu2g11430	891	155/671	23	AN5873	893	172/717	23	CHG04806	962	176/725	24	CIMG_08183	895	156/638	24	CNA02860	909	160/721	22	CAG91074.1	865	175/647	27					FG06158	907	161/655	24	CAGL0I02464g	816	278/827	33	CAH02988.1	760	216/737	29
YML020W	664	orf19.7403	751	193/409	47	AER328W	653	294/557	52	Afu5g12090	849	146/372	39	AN0093	798	152/365	41	CHG03088	1046	148/421	35	CIMG_09220	842	186/567	32	CNL06760	1424	142/451	31	CAG86675.1	900	205/468	43					FG02562	859	167/467	35	CAGL0G07062g	539	324/565	57	CAH01979.1	627	332/684	48
YOR286W	149	orf19.9899	181	54/116	46	AFR556W	136	65/123	52	Afu1g03960	224	50/137	36									CIMG_05003	219	49/131	37					CAG91078.1	179	56/120	46					FG01958	184	50/117	42	CAGL0M04697g	153	79/136	58	CAH01355.1	140	74/127	58
YDL244W	340	orf19.7324	339	252/338	74	AER451W	355	262/336	77	Afu5g02470	342	229/340	67	AN8009	341	229/336	68	CHG09781	342	220/336	65	CIMG_09722	342	220/336	65					CAG84396.1	339	273/338	80					FG01672	345	229/340	67					CAH01902.1	340	274/339	80
YHL030W	1868	orf19.6773	1797	660/1883	35	ACL063W	1850	796/1867	42	Afu6g06540	1843	499/1738	28	AN5774	1929	491/1682	29	CHG01207	1683	236/700	33	CIMG_11930	1858	493/1732	28					CAG88797.1	1835	706/1874	37					FG05736	1824	449/1717	26	CAGL0E03828g	1896	833/1914	43
YCL040W	500	orf19.8353	472	246/489	50	AFR716C	493	365/500	73	Afu6g02230	493	222/502	44	AN8689	489	220/501	43	CHG06197	528	200/508	39	CIMG_05829	495	206/505	40	CNB02660	488	186/497	37	CAG87822.1	473	253/487	51									CAGL0F00605g	495	386/500	77	CAH01097.1	481	305/488	62
YCL068C
YOL144W	484	orf19.8692	690	128/471	27	AGR397C	465	196/482	40																					CAG84536.1	765	82/232	35									CAGL0B01397g	514	213/533	39
YLR437C	133					AER122C	194	44/107	41																																	CAGL0M00902g	116	41/110	37	CAH02170.1	158	40/114	35
YHR214C-C
YJR002W	593	orf19.1915	567	253/588	43	ACR031W	605	294/581	50	Afu4g05880	717	176/624	28	AN4298	677	185/606	30	CHG08661	748	196/663	29	CIMG_00968	699	196/611	32	CNB05580	776	180/561	32	CAG84323.1	628	262/645	40	85690935	161	30/103	29	FG10033	704	188/632	29	CAGL0D05874g	609	309/613	50	CAH00593.1	608	321/618	51
YER012W	198	orf19.11508	196	137/194	70	AAR019W	195	163/195	83	Afu4g07510	212	110/192	57	AN4457	135	71/127	55					CIMG_12370	205	112/193	58	CNC04990	224	92/197	46	CAG87250.1	194	137/194	70	19173354	197	51/189	26	FG06803	235	105/219	47	CAGL0H09548g	194	170/193	88	CAH02442.1	195	162/195	83
YLR153C	683	orf19.8666	671	460/676	68	AGL148C	687	549/687	79	Afu4g11080	670	418/666	62	AN5626	670	417/666	62	CHG00580	697	223/658	33	CIMG_01510	691	402/663	60	CNA07740	680	355/639	55	CAG87188.1	679	456/673	67					FG00330	683	404/668	60	CAGL0B02717g	683	565/683	82	CAH00923.1	684	575/680	84
YGR136W	241					AFR320W	257	125/260	48									CHG06370	200	65/187	34					CNA03860	276	65/192	33
YBR146W	278	orf19.12695	336	137/280	48	AER033W	279	165/285	57	Afu6g04560	315	103/245	42	AN6564	308	98/256	38	CHG07288	321	99/243	40	CIMG_02700_1	318	98/245	40	CNG02250	336	75/232	32	CAG90446.1	323	135/252	53					FG07402	353	94/234	40	CAGL0L06732g	288	179/262	68
YBR173C	148	orf19.3140.1	149	71/151	47	AGR208W	154	64/146	43	Afu5g10740	164	46/137	33	AN4731	166	51/161	31	CHG03776	160	52/155	33	CIMG_00716	162	47/127	37	CND04320	157	43/150	28	CAG87923.1	158	67/150	44					FG09733	152	53/150	35	CAGL0M06171g	146	92/150	61	CAH00142.1	148	91/148	61
YBL004W	2493	orf19.1732	1169	553/1209	45	AEL006W	2491	1235/2506	49	Afu6g08240	2582	742/2624	28	AN3938	2623	741/2667	27	CHG01138	2597	529/1976	26	CIMG_01132	2609	732/2631	27	CNH02180	2638	525/2074	25	CAG89531.1	2538	1084/2542	42					FG00567	2627	671/2641	25	CAGL0M10527g	2497	1237/2508	49
YMR073C	201	orf19.11997	147	53/171	30									AN3798	372	51/161	31					CIMG_08076	313	51/183	27	CNN01090	305	43/150	28	CAG86857.1	153	47/150	31					FG09378	388	53/192	27	CAGL0K03069g	194	68/180	37
YNL135C	114	orf19.13810	124	66/116	56	AFR064C	114	106/114	92	Afu6g12170	112	67/100	67	AN3598	111	70/109	64					CIMG_08666	120	52/110	47	CNB01800	134	71/110	64	CAG85219.1	112	80/105	76					FG09690	146	60/105	57	CAGL0K09724g	114	106/114	92	CAH03097.1	114	102/114	89
YIL118W	231	orf19.3534	210	157/228	68	ADL252W	224	173/232	74	Afu3g06690	197	130/228	57	AN4782	191	125/218	57	CHG06174	205	140/220	63	CIMG_00481	206	138/227	60													FG00170	208	138/213	64	CAGL0G08558g	227	187/239	78
YIL145C	309	orf19.7797	225	126/222	56	AFR282W	307	179/309	57	Afu5g11040	342	133/340	39	AN0205	364	143/339	42	CHG04999	145	46/119	38	CIMG_00675	366	133/344	38	CND05630	411	123/372	33	CAG87947.1	312	144/312	46					FG04187	376	126/340	37	CAGL0H06523g	304	199/309	64
YCR066W	487	orf19.10910	378	120/372	32	AAR049C	443	170/407	41	Afu2g16700	418	91/378	24	AN7309	450	107/460	23	CHG03809	822	83/342	24	CIMG_09454	320	93/347	26					CAG89248.1	491	141/481	29	85014241	92	18/38	47	FG04258	343	48/179	26	CAGL0J03586g	411	191/409	46	CAH01442.1	427	166/416	39
YDL128W	411	orf19.8035	416	257/413	62	AFR160C	403	285/411	69	Afu1g04270	454	214/401	53	AN0471	434	209/396	52	CHG04625	577	182/426	42	CIMG_11453_3	447	216/371	58	CNB02980	403	182/408	44									FG08758	456	201/411	48	CAGL0J09306g	402	322/400	80
YOL055C	551	orf19.8508	573	195/564	34					Afu2g10740	524	183/551	33									CIMG_07892	509	183/544	33	CNG00130	1104	87/264	32	CAG88483.1	578	200/597	33					FG04128	510	185/532	34	CAGL0C05071g	554	340/547	62
YJL065C	167																	CHG04489	212	35/105	33																					CAGL0J05280g	295	56/123	45
YEL075C
YGL171W	564	orf19.11240	496	301/482	62	ADL024C	569	394/559	70	Afu1g16290	739	207/655	31	AN0944	742	176/535	32					CIMG_03057	726	206/709	29	CNG03650	620	129/312	41	CAG88281.1	550	336/563	59					FG00877	693	204/675	30	CAGL0K02387g	565	425/561	75	CAH01829.1	579	409/566	72
YGL199C																						CIMG_08127	101	12754	35
YMR213W	590	orf19.12262	610	185/487	37	AER344W	477	182/589	30	Afu2g05540	792	145/325	44					CHG03863	779	143/323	44	CIMG_00756	789	139/323	43	CNK01590	838	127/245	51	CAG89183.1	668	208/585	35	19073963	160	59/162	36	FG09807	778	169/395	42	CAGL0F03751g	541	244/593	41	CAH01375.1	543	250/591	42
YMR240C	436	orf19.7581	471	140/449	31	AFR539C	423	167/368	45	Afu5g04420	554	129/368	35	AN5098	589	126/354	35	CHG10251	624	119/376	31	CIMG_06339	587	147/448	32	CNG03090	596	122/373	32	CAG90272.1	474	144/456	31	19074949	333	61/223	27	FG04320	606	136/451	30	CAGL0M05181g	421	174/387	44
YNL285W	123
YDR437W	140	orf19.11041	297	31/88	35	AER333C	153	53/140	37	Afu5g01810	384	30/119	25	AN8070	357	29/100	29					CIMG_11737	349	27/100	27					CAG85977.1	177	34/132	25									CAGL0J10604g	147	66/136	48	CAH01974.1	131	46/131	35
YNL302C	144													AN4060	148	95/145	65					CIMG_04589	148	95/145	65
YMR122W-A
YLR037C
YML081W	1251	orf19.12493	1177	327/1298	25	AER159C	1191	539/1247	43																					CAG86884.1	1144	356/1274	27									CAGL0H04213g	1321	589/1319	44	CAH02125.1	1332	556/1328	41
YIL156W-B
YOR337W	759	orf19.6985	900	202/735	27	ADR365W	701	355/708	50					AN7379	710	115/480	23																									CAGL0E05434g	816	392/748	52
YGR047C	1025	orf19.7906	1059	367/1078	34	AFR663W	1038	626/1037	60	Afu1g04980	1095	252/1020	24	AN0407	1077	249/1018	24	CHG02988	1039	148/686	21	CIMG_04896	1036	262/1116	23	CNJ00810	971	164/848	19	CAG90036.1	982	375/1030	36	19173411	795	46/165	27	FG05376	934	239/983	24	CAGL0A03630g	1062	643/1065	60	CAH01157.1	1028	589/1030	57
YPR005C	294
YBR057C	366	orf19.11526	226	60/205	29	ABL103W	317	116/269	43																					CAG90553.1	278	74/255	29									CAGL0H10164g	484	121/376	32
YEL075W-A
YNL019C	284
YIL001W	513	orf19.7010	610	201/576	34					Afu6g02680	629	172/523	32					CHG06301	645	165/556	29	CIMG_10050	672	171/546	31					CAG89707.1	636	204/585	34					FG09538	644	169/555	30	CAGL0J02156g	500	251/515	48	CAH00775.1	512	251/512	49
YIL029C
YOR053W	113	orf19.711	113	30/113	26					Afu5g08520	198	29/64	45	AN5535	685	27/62	43	CHG02913	380	25/55	45
YDL039C
YJR063W	125	orf19.9827	123	90/125	72	AFR417W	125	97/125	77	Afu2g05480	121	58/125	46					CHG04775	139	47/119	39	CIMG_00750	121	58/125	46	CNC02990	132	54/123	43	CAG89772.1	123	85/125	68	19173459	99	43/113	38					CAGL0F00561g	128	92/128	71	CAH02541.1	160	87/125	69
YJR090C	1151	orf19.11426	780	237/500	47	AER398W	1150	520/1113	46	Afu1g05970	586	199/485	41	AN4200	1576	190/455	41	CHG07437	772	185/519	35	CIMG_03854	589	205/538	38	CNH03480	928	169/505	33	CAG91121.1	732	233/515	45					FG02095	743	184/492	37	CAGL0M09130g	1125	652/1182	55
YKL125W	627	orf19.9479	556	256/618	41	ABL027W	625	394/638	61	Afu1g02590	713	134/477	28	AN0312	666	133/481	27	CHG01536	995	122/483	25	CIMG_04734	697	123/475	25	CND04160	871	169/711	23	CAG84331.1	657	272/657	41					FG07086	688	123/483	25	CAGL0M05203g	547	398/560	71	CAH02491.1	658	395/656	60
YKL152C	247	orf19.8522	248	194/247	78	ACR056W	247	218/247	88																					CAG88492.1	248	192/247	77									CAGL0E06358g	247	224/247	90
YER073W	520	orf19.5806	499	318/493	64	ACL044W	513	372/500	74	Afu6g11430	559	277/491	56									CIMG_09805	496	268/478	56	CNF03900	506	260/480	54													CAGL0J03212g	517	399/513	77	CAH01397.1	514	401/518	77
YMR153C-A
YLR187W	1026	orf19.12739	1021	338/1054	32					Afu1g05130	1163	183/497	36	AN2749	1174	170/458	37													CAG88147.1	1058	323/1080	29													CAH01135.1	1016	420/1085	38
YGL055W	510	orf19.12583	486	274/470	58	AAR153C	478	321/480	66	Afu7g05920	456	213/394	54	AN6731	455	210/398	52	CHG04798	475	213/394	54	CIMG_08158	462	208/394	52	CNJ01180	594	178/386	46	CAG88849.1	484	273/465	58					FG06184	475	217/394	55	CAGL0I00418g	490	352/492	71	CAH01298.1	477	337/480	70
YAR020C
YBL065W	114
YPL040C	1002	orf19.9918	973	397/999	39	AGL247C	988	503/989	50	Afu7g01420	1009	379/1026	36	AN3362	1518	389/1038	37	CHG01948	947	340/883	38	CIMG_08102	993	381/1025	37	CNN01660	1032	358/1040	34	CAG89620.1	988	409/1022	40					FG00690	997	363/1015	35	CAGL0L12606g	982	568/989	57	CAH00686.1	990	581/998	58
YKL033W-A
YNL196C	298
YDR348C	499	orf19.1658	443	164/524	31	ACR152W	452	201/507	39	Afu3g14020	311	85/199	42	AN2492	497	151/514	29	CHG06354	558	116/395	29	CIMG_03713	493	133/467	28					CAG87400.1	352	154/428	35					FG08726	667	130/500	26	CAGL0A02409g	445	229/501	45
YOR220W	265	orf19.13907	275	66/238	27	ACR105W	221	87/258	33																																	CAGL0J04158g	231	116/269	43	CAH00468.1	258	92/291	31
YDL189W	457	orf19.13388	410	97/452	21	ADR097W	506	124/508	24					AN1349	779	101/447	22					CIMG_07129	801	94/441	21					CAG85581.1	428	90/412	21					FG10074	782	86/358	24	CAGL0J09130g	592	157/542	28
YIL046W-A
YNR017W	222	orf19.8941	218	137/225	60	AAR070C	267	144/224	64	Afu2g14190	212	87/160	54	AN6348	205	89/168	52	CHG02961	242	93/167	55	CIMG_05487	208	92/165	55	CND05080	241	84/168	50	CAG85205.1	209	137/223	61					FG05578	241	88/165	53	CAGL0I05566g	212	152/224	67
YCL002C	251	orf19.7073	240	65/229	28																																					CAGL0B04719g	223	91/214	42	CAH02966.1	259	97/225	43
YJL099W	746	orf19.5155	761	165/671	24																																					CAGL0L03608g	822	322/752	42
YJL116C	337
YDR037W	591	orf19.14041	594	449/594	75	AGR037C	589	514/588	87	Afu6g07640	605	369/592	62	AN1913	606	370/594	62	CHG09229	618	343/585	58	CIMG_01307	609	376/586	64	CNI03160	630	344/582	59	CAG88988.1	593	443/593	74	19074136	440	242/453	53	FG08761	610	368/590	62	CAGL0K12012g	591	528/590	89
YMR119W-A
YKL009W	236	orf19.12996	230	157/224	70	ABR012C	236	170/236	72	Afu5g13470	247	95/235	40	AN6902	246	94/235	40	CHG03224	246	82/237	34	CIMG_09359	244	93/233	39	CNB02830	245	79/236	33	CAG88430.1	232	168/228	73					FG06705	244	90/240	37	CAGL0M10197g	239	185/234	79	CAH02528.1	238	192/236	81
YKL036C
YNL336W	381																																	19173699	208	13/30	43
YLR098C	648					AGR061C	612	355/617	57	Afu5g12020	889	125/577	21	AN0098	816	89/398	22	CHG04711	900	126/520	24	CIMG_11364	803	131/525	24					CAG87395.1	750	204/608	33					FG07079	608	112/475	23	CAGL0M11440g	575	330/603	54
YML132W	379
YLR157W-C
YGR080W	332	orf19.9770	407	122/414	29	ABR105C	310	120/336	35	Afu2g16920	311	79/308	25	AN7289	369	91/350	26	CHG03649	334	87/356	24	CIMG_09430_1	367	66/299	22					CAG88740.1	361	131/370	35					FG06567	642	91/350	26	CAGL0K01133g	327	139/336	41	CAH01753.1	315	112/339	33
YPR039W
YMR008C	664	orf19.6594	632	324/597	54													CHG00883	619	251/576	43					CNM00920	637	206/633	32									FG02073	742	272/606	44	CAGL0J11770g	659	450/668	67	CAH01313.1	640	407/628	64
YNL052W	153	orf19.12223	165	72/160	45	ADL243W	150	101/153	66	Afu5g10560	196	52/130	40	AN2316	197	49/130	37	CHG10265	169	57/150	38	CIMG_06276	194	51/144	35	CNK03240	167	42/133	31	CAG86734.1	150	67/127	52
YDR204W	335	orf19.10526	323	161/325	49	AGL103W	323	207/322	64	Afu3g06410	285	125/242	51	AN4757	316	117/238	49	CHG06436	234	88/177	49	CIMG_00434	283	118/233	50	CNK03000	300	82/218	37	CAG90725.1	323	155/310	50	19074797	218	22/81	27	FG08868	564	118/255	46	CAGL0F05423g	330	215/308	69	CAH00993.1	332	200/317	63
YDR231C	205	orf19.13819	171	53/133	39	ABR199C	194	91/210	43	Afu3g09570	205	43/171	25	AN3068	197	38/154	24	CHG09964	178	39/150	26	CIMG_01895	275	43/153	28					CAG89688.1	167	51/119	42					FG06064	170	45/191	23	CAGL0K11341g	185	110/193	56	CAH01724.1	185	96/202	47
YHR018C	463	orf19.13981	468	347/457	75	AEL019W	469	353/462	76	Afu3g07790	440	248/439	56	AN2914	491	265/455	58	CHG03299	436	240/456	52	CIMG_01371	471	255/457	55	CNC04420	466	268/457	58	CAG86349.1	465	343/456	75					FG03694	454	244/456	53	CAGL0I08987g	461	386/453	85	CAH02959.1	461	380/457	83
YLR156C-A
YCR028C	512	orf19.12981	485	240/459	52	AEL143W	519	293/463	63	Afu4g00920	475	204/436	46	AN2663	472	196/435	45	CHG05216	533	192/471	40	CIMG_07332	470	202/457	44	CNA05240	523	146/471	30	CAG86357.1	476	248/431	57					FG10317	479	198/429	46	CAGL0L08052g	484	342/475	72	CAH02864.1	438	261/437	59
YOR104W	282	orf19.12177	165	50/137	36	ADL259W	204	67/143	46																					CAG89226.1	161	37/70	52									CAGL0B04477g	283	117/284	41	CAH01645.1	246	92/269	34
YOR131C	218									Afu4g13290	262	96/204	47	AN1945	228	85/204	41	CHG00530	228	83/230	36	CIMG_09099	291	88/204	43													FG09902	236	94/211	44	CAGL0I07315g	217	125/213	58
YJR114W	130													AN7834	800	28/81	34																	19173471	150	1936-11-01	30
YKL203C	2474	orf19.1903	2080	1290/2106	61	AFR420W	2462	1776/2458	72	Afu2g10270	2384	1182/2431	48	AN5982	2371	1181/2432	48					CIMG_04365	2379	1150/2444	47	CNF03740	2360	1001/2427	41	CAG89768.1	2517	1465/2515	58					FG08133	2423	1170/2465	47					CAH02545.1	2450	1750/2462	71
YER151C	912	orf19.6319	482	179/552	32	AGR139C	789	346/782	44	Afu1g07160	872	178/652	27	AN5186	840	186/709	26	CHG07011	915	159/566	28	CIMG_02466	892	187/653	28	CNK00100	1099	187/678	27	CAG84631.1	845	304/972	31					FG10292	927	169/620	27	CAGL0I06600g	816	502/905	55
YLR238W	478					AGL106C	456	205/431	47					AN4632	746	65/152	42					CIMG_01836	750	75/239	31	CNJ02630	777	51/140	36													CAGL0G08426g	490	186/418	44	CAH00990.1	467	204/458	44
YLR265C	342					AGR263C	270	29/102	28
YGR248W	255
YKR034W	269					AFR069C	308	93/273	34					AN6221	312	80/234	34	CHG03821	383	84/256	32	CIMG_05044	425	83/258	32
YPR133W-A
YGL106W	149	orf19.2416.1	143	65/146	44	AFL030C	142	99/146	67	Afu7g05950	167	60/134	44									CIMG_08162	139	61/143	42	CNA07850	151	57/142	40	CAG84855.1	143	69/157	43	85014355	140	34/147	23	FG05235	147	59/142	41	CAGL0F07491g	141	105/143	73
YMR158W	155	orf19.9119	155	78/155	50	ADR283W	155	110/155	70	Afu6g07360	170	64/170	37	AN5203	170	61/169	36	CHG01350	217	58/160	36	CIMG_08024	170	59/169	34					CAG85281.1	156	82/156	52					FG01394	159	52/154	33	CAGL0M09603g	156	115/156	73
YPL074W	754					AEL244W	690	341/761	44																									19074903	425	173/393	44					CAGL0H05357g	770	380/802	47	CAH00095.1	663	318/759	41
YDR381W	226	orf19.5917.3	227	105/231	45	AFR149C	220	121/231	52	Afu5g13860	170	35/122	28	AN6919	458	75/238	31	CHG07888	250	71/235	30	CIMG_09786	240	76/231	32	CNG03240	200	77/219	35	CAG90618.1	222	100/233	42					FG10830	253	70/237	29	CAGL0A03117	232	142/231	61
YHR168W	499	orf19.13974	548	197/425	46	AER302C	539	280/515	54	Afu1g15500	558	147/379	38	AN0889	555	149/378	39	CHG04854	505	143/395	36	CIMG_03333	452	133/353	37	CNL05610	1051	132/431	30	CAG91087.1	535	223/501	44					FG09745	567	144/412	34	CAGL0I02332g	543	280/505	55	CAH02818.1	562	283/530	53
YML043C	507	orf19.8337	689	133/560	23	ACL020W	539	174/525	33																					CAG87803.1	516	107/377	28									CAGL0J11792g	510	189/482	39	CAH01309.1	482	165/514	32
YCL036W	566	orf19.7103	364	88/246	35	AFR712C	496	169/512	33													CIMG_03728	720	58/254	22					CAG89320.1	313	87/239	36													CAH01102.1	401	110/306	35
YAR035C-A
YLR405W	367	orf19.8581	339	178/339	52	AER075W	352	234/346	67																	CNA02240	407	95/235	40	CAG85305.1	364	182/330	55					FG01258	362	115/359	32	CAGL0M09911g	344	237/341	69	CAH02057.1	351	229/341	67
YJR025C	177	orf19.3515	171	109/168	64	ACL127W	180	114/178	64	Afu8g04650	192	98/175	56					CHG01841	186	99/163	60	CIMG_02183	192	93/173	53	CNB05620	176	88/169	52	CAG91054.1	170	108/170	63					FG07058	180	104/170	61
YKL097C	136																	CHG08548	559	13/32	40
YMR325W
YLR149C	730	orf19.12590	571	125/432	28	AGL153C	724	329/762	43					AN6009	721	30/95	31	CHG04604	684	79/336	23									CAG88462.1	598	182/716	25	85014447	319	61/239	25	FG05121	671	64/250	25	CAGL0K10824g	736	412/778	52	CAH00919.1	679	304/750	40
YGR131W	174																	CHG10859	109	26/109	23																	FG09968	193	49/161	30
YGR159C	414	orf19.13509	400	227/418	54	AFR107W	396	259/424	61	Afu3g07710	546	212/473	44	AN4865	524	208/445	46	CHG00835	475	202/480	42	CIMG_02333	496	204/484	42	CNA04600	441	184/431	42	CAG84877.1	447	261/452	57	19173032	293	73/272	26	FG05165	568	87/406	21	CAGL0E03245g	425	290/435	66	CAH01564.1	445	282/445	63
YLL007C	665	orf19.12613	521	100/408	24	AAL165W	666	176/624	28	Afu8g02810	696	90/450	20	AN8877	554	39/152	25					CIMG_02296	716	77/435	17	CNF00450	840	67/288	23	CAG86535.1	638	111/438	25					FG06859	716	70/318	22	CAGL0D05676g	653	245/659	37
YBR169C	693									Afu1g12610	714	335/692	48	AN1047	724	331/696	47	CHG04834	763	332/746	44	CIMG_06861	720	329/691	47													FG01950	778	292/694	42
Q0143
YNL103W	672	orf19.12772	385	102/389	26	AFL231C	487	112/326	34	Afu7g05780	826	90/397	22	AN4361	294	54/198	27	CHG08220	305	22/41	53									CAG86155.1	347	68/211	32									CAGL0G06688g	670	221/665	33	CAH01640.1	709	202/692	29
YDR265W	337	orf19.13105	129	61/140	43	AER390W	316	146/322	45	Afu7g04260	377	101/364	27	AN5681	373	107/364	29	CHG01845	370	33/79	41	CIMG_07527	374	105/352	29	CNH02120	344	83/338	24	CAG89101.1	333	134/350	38					FG07078	355	88/345	25	CAGL0M08690g	328	144/322	44
YNL130C	393					AGR344W	390	211/391	53																	CNF04740	430	134/426	31													CAGL0K09570g	397	229/396	57
YDR292C	621	orf19.3952	535	254/624	40	AAL079C	586	371/623	59	Afu6g03850	649	216/431	50	AN6627	636	211/431	48	CHG06263	651	206/457	45	CIMG_10155	784	212/437	48	CNC03050	674	175/453	38	CAG90930.1	545	244/624	39	19074626	425	122/345	35	FG08785	659	208/437	47	CAGL0H01265g	605	393/623	63	CAH01528.1	600	375/627	59
YHR051W	148	orf19.873.1	150	84/119	70	ACL110W	149	113/149	75	Afu5g02750	158	74/130	56	AN8118	157	70/105	66	CHG07758	155	84/150	56	CIMG_06473	164	70/110	63	CNB03500	142	69/135	51	CAG88473.1	147	93/138	67									CAGL0J00429g	152	122/154	79
YHR079C	1115	orf19.5068	1224	443/1209	36	ADR293C	1134	539/1019	52	Afu1g01720	1165	373/1151	32	AN0235	1100	356/1068	33	CHG10971	1216	349/1108	31	CIMG_09916	1184	377/1227	30	CNB01690	1073	204/537	37	CAG89901.1	1195	266/533	49					FG05775	1243	232/586	39	CAGL0F03245g	1036	406/1053	38	CAH00750.1	1152	510/1037	49
YIL113W	209																									CNB03810	725	53/193	27
YCR061W	631	orf19.12373	605	249/642	38	AAR052C	579	258/569	45	Afu6g12730	594	174/547	31	AN3714	594	183/647	28	CHG00404	615	194/606	32	CIMG_01706	602	182/588	30	CNG02460	770	99/297	33	CAG89276.1	566	242/587	41	19173119	261	32/135	23	FG07960	579	175/550	31	CAGL0K09218g	588	320/631	50	CAH01445.1	644	313/640	48
YOR165W	776	orf19.9698	790	335/786	42	AGR264C	791	396/785	50	Afu1g12180	864	287/837	34	AN1085	858	289/831	34	CHG08267	770	272/748	36	CIMG_08991	866	292/829	35	CNL04960	829	288/794	36	CAG89823.1	847	325/783	41					FG00833	859	286/820	34	CAGL0L04466g	783	458/772	59
YDL123W	140	orf19.3606	173	30/79	37	ACL024W	127	58/138	42																	CNB00910	100	28/50	56	CAG85547.1	148	38/101	37									CAGL0J09416g	148	73/148	49
YOR192C	599					AGL363C	536	170/520	32																					CAG88657.1	566	226/534	42													CAH00192.1	579	199/567	35
YBL108C-A
YER006C-A
YOL023W	676	orf19.12634	767	301/640	47	AEL034W	671	383/640	59	Afu1g06520	988	284/649	43					CHG09735	971	276/664	41	CIMG_03984	1013	281/651	43	CNA05630	877	247/642	38	CAG85869.1	776	300/650	46					FG06348	1049	284/653	43	CAGL0A01980g	675	418/650	64	CAH03063.1	670	409/669	61
YER185W	303													AN3509	310	105/284	36													CAG89950.1	318	123/301	40					FG02084	304	101/288	35
YOL050C
YJL033W	770	orf19.10227	765	456/770	59	ACR040W	763	557/771	72	Afu6g11070	787	406/807	50	AN0589	812	398/806	49	CHG04005	825	399/812	49	CIMG_00232	798	388/805	48	CNA07420	859	369/869	42	CAG85100.1	766	457/773	59	19074778	452	152/361	42	FG05687	793	410/792	51	CAGL0J01045g	765	603/771	78	CAH00581.1	770	574/774	74
YLR299W	660	orf19.13474	636	276/668	41	AAR144W	633	337/581	58	Afu7g04760	492	161/502	32	AN3767	1055	174/518	33	CHG10184	435	106/399	26	CIMG_05765	599	193/542	35	CND01560	754	204/585	34	CAG87013.1	639	257/603	42	19173664	658	166/579	28	FG09141	580	186/545	34	CAGL0I00506g	621	390/588	66	CAH01285.1	601	346/578	59
YLR316C	322	orf19.12556	326	111/326	34	AFR493C	324	144/330	43	Afu1g07080	506	21/32	65	AN5155	489	24/46	52	CHG10365	414	62/242	25	CIMG_02459	453	25/70	35	CNC04270	647	32/116	27	CAG86235.1	390	111/335	33	85014315	302	70/250	28	FG01444	428	66/250	26	CAGL0A00847g	329	154/334	46	CAH01871.1	328	164/335	48
YEL043W	956	orf19.8600	837	184/835	22	AFR364C	797	220/793	27	Afu1g14620	1068	109/547	19	AN0803	1066	73/379	19	CHG00879	1120	120/602	19									CAG85602.1	798	166/729	22									CAGL0L01221g	994	366/1044	35
YKR095W	1875	orf19.12152	1846	376/1524	24	AFR286W	1758	563/1723	32	Afu6g13120	2054	412/1892	21	AN5499	2064	386/1753	22	CHG09034	2004	387/1677	23	CIMG_01672	1963	389/1704	22	CNI03680	1826	368/1765	20	CAG88388.1	1868	438/1767	24					FG05337	2066	399/1812	22	CAGL0G02497g	1780	649/1838	35	CAH02612.1	1748	589/1752	33
YGL194C	452	orf19.12832	454	295/442	66	AFR172C	449	361/445	81	Afu2g03810	487	248/439	56	AN3806	482	253/463	54					CIMG_04476	492	245/425	57	CNH02110	475	238/409	58	CAG84663.1	456	291/444	65									CAGL0A03322g	450	369/449	82
YPL125W	1032	orf19.7177	980	401/1030	38	ACR159C	1025	568/1030	55	Afu1g03590	1045	273/1050	26	AN4053	1055	279/1065	26	CHG01725	1086	268/1045	25	CIMG_04594	1058	274/1076	25	CNH01440	918	130/585	22	CAG91089.1	988	413/1033	39					FG00748	1043	283/1081	26	CAGL0J06776g	1027	702/1024	68	CAH00452.1	1023	574/1029	55
YDR432W	414	orf19.7238	286	127/302	42	ADR183C	320	199/336	59					AN4978	296	91/305	29	CHG09128	324	98/322	30	CIMG_03560	300	102/313	32	CNA01270	429	98/306	32	CAG86797.1	282	128/301	42									CAGL0H04763g	383	275/412	66	CAH01967.1	342	220/367	59
YHR219W
YLR005W	461	orf19.9032	507	222/467	47	ADR338C	469	337/468	72					AN4283	277	106/195	54	CHG07908	463	194/470	41	CIMG_06321	471	218/458	47	CNI01660	921	27/61	44	CAG84360.1	514	218/457	47	19074105	340	109/385	28	FG06002	469	210/446	47	CAGL0G04059g	439	339/404	83
YML077W	159	orf19.7934	160	59/159	37	AER154C	157	98/159	61	Afu5g05970	133	45/133	33	AN8828	167	49/142	34	CHG03287	178	59/189	31	CIMG_06217	167	57/178	32					CAG87126.1	150	67/153	43					FG06941	145	50/129	38	CAGL0H04345g	159	127/157	80	CAH02131.1	102	41/107	38
YPR160C-A
YOR332W	233	orf19.2598	226	127/227	55	ADR358W	229	135/231	58	Afu6g02090	232	98/223	43	AN8674	231	101/228	44	CHG06474	230	98/231	42	CIMG_05800	240	102/237	43	CNA05420	227	94/226	41	CAG85196.1	226	131/227	57	19173578	189	48/163	29	FG08593	229	98/227	43	CAGL0E05346g	233	134/234	57
YBR052C	210
YHR143W-A
YLR466W
YIL024C	189					ADL094W	259	44/164	26
YOR161C-C
YLR149C-A
YDL007W	437	orf19.12895	465	359/442	81	AEL011W	437	406/438	92	Afu5g07050	508	322/456	70	AN2213	460	324/456	71	CHG07431	405	280/420	66	CIMG_06100	463	322/456	70	CNE03020	438	319/440	72	CAG85953.1	433	357/428	83	19074585	424	262/404	64					CAGL0I04884g	433	420/437	96
YOR076C	747
YJR059W	818	orf19.10918	812	258/856	30	AFR372W	774	276/800	34																					CAG89253.1	788	254/816	31									CAGL0H01837g	794	433/866	50	CAH02217.1	817	276/845	32
YER088W-B
YKL120W	324	orf19.7411	350	184/333	55	ABL023W	309	152/301	50	Afu5g12360	377	170/300	56	AN0066	299	154/274	56	CHG05579	310	166/300	55	CIMG_09345	310	161/300	53	CNC02970	307	140/306	45	CAG86683.1	335	184/330	55					FG05414	387	163/300	54	CAGL0K11616g	320	261/319	81	CAH02495.1	319	225/315	71
YOL103W-B
YKL148C	640	orf19.8070	638	485/634	76	ACR052W	633	511/596	85	Afu3g07810	647	482/645	74	AN2916	633	476/630	75	CHG01641	644	460/603	76	CIMG_02339	647	470/641	73	CNI03270	637	456/596	76	CAG87865.1	643	505/644	78					FG07361	1755	461/603	76					CAH00356.1	651	552/632	87
YER069W	863	orf19.12252	857	535/808	66	ADL062W	856	555/812	68	Afu6g02910	906	486/903	53	AN8770	900	487/901	54	CHG06224	828	422/829	50	CIMG_10081	882	482/846	56	CNF02250	1631	279/524	53	CAG89175.1	849	549/817	67					FG08426	527	238/455	52	CAGL0J03124g	873	667/876	76	CAH01407.1	856	661/868	76
YLR182W	803	orf19.12188	729	137/526	26	AFR690C	700	337/788	42					AN6715	888	130/503	25	CHG05230	798	137/484	28									CAG88142.1	661	92/401	22					FG04220	794	134/493	27	CAGL0B01166g	808	367/678	54	CAH01128.1	741	338/805	41
YPR150W	173																																													CAH00042.1	129	18/50	36
YGL050W	273	orf19.9946	275	128/267	47	AGL045W	259	152/266	57	Afu6g02350	310	97/287	33	AN8696	319	96/298	32	CHG06541	683	100/330	30	CIMG_05859	345	93/314	29					CAG84830.1	280	138/269	51					FG08527	311	94/289	32	CAGL0D06336g	269	161/270	59
YGL078C	523	orf19.12334	564	343/525	65	AFL080W	535	395/535	73	Afu2g06310	503	267/508	52	AN7424	498	267/499	53	CHG08370	566	248/501	49	CIMG_04255	515	256/520	49	CNE00590	605	274/581	47	CAG84444.1	527	362/522	69					FG02637	581	284/579	49	CAGL0H03377g	540	412/542	76	CAH01744.1	504	400/524	76
YBL060W	687	orf19.13997	1045	73/278	26	ABR218C	707	214/664	32																					CAG86328.1	970	83/326	25
YBL088C	2787	orf19.13026	2873	753/3009	25	AGL287W	2768	887/2824	31	Afu5g12660	2815	325/1065	30	AN0038	2793	316/1055	29	CHG03257	2748	325/1147	28	CIMG_12324	2875	337/1101	30	CNF02070	2967	236/799	29	CAG85943.1	2984	395/1231	32					FG05519	2813	299/1060	28	CAGL0H04609g	2763	803/2827	28
YDR316W	471	orf19.8880	444	173/399	43	AAL035W	452	248/411	60	Afu3g10140	268	94/233	40	AN4974	351	91/245	37	CHG08973	408	46/111	41	CIMG_03553	354	92/242	38					CAG90787.1	445	181/431	41					FG08470	396	76/243	31	CAGL0H07227g	452	255/391	65
YDR343C	570					AFL207C	539	371/509	72
YHR102W	1080	orf19.7821	891	361/1063	33	ACL104C	947	463/1069	43	Afu7g04330	688	154/350	44	AN5674	672	138/314	43					CIMG_07521	697	140/304	46	CNA03940	882	215/756	28	CAG86417.1	845	327/871	37									CAGL0L11550g	1072	569/1127	50	CAH00019.1	1016	495/1115	44
YIL174W
YOR243C	676	orf19.9322	759	308/727	42	ACR136C	677	418/657	63	Afu1g16730	729	250/701	35	AN0984	745	240/703	34	CHG05683	986	209/633	33	CIMG_03019	764	262/747	35	CNH03600	863	199/544	36	CAG86287.1	701	327/700	46	19074373	487	56/187	29	FG07294	738	235/724	32	CAGL0J03718g	672	446/660	67
YNR012W	501	orf19.13286	545	247/473	52	ADR288W	498	313/456	68	Afu2g05430	453	189/452	41	AN7502	429	162/472	34	CHG03789	494	182/472	38	CIMG_00747	238	98/215	45	CNG02150	582	176/432	40	CAG85327.1	506	260/511	50					FG02476	467	186/469	39	CAGL0I05654g	476	303/454	66
YOL084W	991	orf19.9716	927	402/993	40	AER030C	875	364/705	51																					CAG85526.1	905	388/883	43									CAGL0I07865g	974	571/991	57	CAH01550.1	967	560/999	56
YOL101C	312																																					FG07886	861	45/183	24
YIR022W	167	orf19.10769	166	104/167	62	ADR158W	167	113/167	67	Afu3g12840	192	87/179	48	AN3126	344	74/154	48	CHG04303	172	89/168	52	CIMG_03464	210	90/200	45	CNJ00480	221	72/139	51	CAG88313.1	167	106/167	63	19073996	175	69/167	41	FG03999	172	87/168	51	CAGL0F06721g	170	115/169	68
YKL053C-A
YLR377C	348	orf19.6178	331	211/331	63	AFR593C	342	256/344	74	Afu4g11310	353	196/340	57	AN5604	355	196/340	57	CHG08938	343	196/336	58	CIMG_01546	355	189/344	54	CNA00470	350	178/322	55	CAG88714.1	330	223/329	67					FG09280	342	186/329	56	CAGL0H04939g	345	266/338	78
YGL218W	216																																													CAH02657.1	63	36/63	57
YKL004W	401	orf19.9500	471	209/355	58	ABR004C	439	255/400	63	Afu3g09960	436	149/326	45	AN4991	443	149/330	45	CHG09672	470	140/324	43	CIMG_03953	438	168/374	44	CNI01040	461	144/324	44	CAG88106.1	511	201/360	55					FG00338	453	148/327	45	CAGL0M10307g	448	276/422	65	CAH02520.1	421	277/402	68
YFL014W	109	orf19.11692	168	49/119	41	AFR506C	295	43/128	33	Afu1g17370	81	30/66	45	AN3725	76	30/73	41					CIMG_11628	68	14/61	22	CNG04220	144	40/84	47	CAG86890.1	121	47/113	41									CAGL0J04202g	103	69/104	66	CAH00499.1	106	63/108	58
YDR493W	123	orf19.12888	117	43/100	43	AFR338W	119	64/118	54					AN7144	115	44/104	42					CIMG_08446	118	40/103	38	CND02160	134	44/130	33	CAG87773.1	119	51/123	41					FG02784	115	44/103	42	CAGL0G04653g	115	74/118	62	CAH01603.1	115	56/96	58
YLR066W	184	orf19.12396	192	79/174	45	ABR224W	205	94/180	52	Afu5g03220	252	49/155	31	AN9460	247	50/154	32	CHG07741	185	54/151	35	CIMG_06543	253	49/152	32	CNN01690	199	55/192	28	CAG88178.1	190	85/172	49	85014309	151	23/64	35	FG06800	223	62/199	31	CAGL0F01595g	219	101/187	54	CAH00397.1	189	75/181	41
YLR093C	253	orf19.9636	208	34/112	30	AGR054C	248	98/252	38																					CAG90391.1	287	37/116	31									CAGL0C00429g	234	142/255	55
YOR393W
YPR034W	477	orf19.10545	428	132/494	26	ACR184C	401	185/459	40																					CAG90554.1	450	131/505	25									CAGL0K05335g	529	260/523	49
YPR061C	301	orf19.8762	316	84/288	29	ADL327W	305	92/252	36	Afu3g11530	311	63/217	29									CIMG_03673	314	39/163	23					CAG89819.1	280	86/278	30					FG06080	304	46/162	28	CAGL0D01584g	300	124/276	44	CAH02298.1	295	105/255	41
YBL101W-C
YNL048W	548	orf19.10972	609	203/521	38	ADL235W	582	227/465	48	Afu1g06890	560	147/384	38	AN5725	585	149/399	37	CHG10434	562	149/395	37	CIMG_04024	564	157/422	37	CNJ00210	898	152/419	36	CAG85902.1	616	180/433	41					FG10858	530	161/403	39	CAGL0D01122g	505	230/466	49
YHR013C	238	orf19.7617	210	144/227	63	AFR409W	222	158/238	66	Afu1g09600	254	99/221	44	AN1328	242	98/232	42	CHG07002	183	80/216	37	CIMG_07106	250	100/219	45	CNE05130	160	89/196	45	CAG90202.1	215	141/228	61					FG10299	234	94/195	48	CAGL0E04444g	232	187/238	78
YIL058W	94													AN8239	280	16/52	30
YIL085C	517
YCR023C	611	orf19.12025	633	253/630	40	AEL057C	557	260/563	46	Afu1g15490	602	188/591	31	AN0890	598	179/552	32	CHG04685	528	166/552	30	CIMG_03330	577	172/567	30	CNA04260	479	128/541	23	CAG89265.1	619	254/623	40					FG09804	529	152/555	27
YDL068W	109
YJR137C	1442	orf19.11580	874	539/838	64	ABL077W	1437	827/1432	57	Afu2g15590	1530	634/1244	50	AN7600	1528	634/1237	51	CHG03764	1478	690/1480	46	CIMG_00269	1527	640/1235	51	CNL05500	1885	584/1417	41	CAG88902.1	935	608/941	64					FG02482	1535	651/1230	52	CAGL0M00374g	1402	902/1421	63	CAH02102.1	1227	761/1238	61
YKL181W	427	orf19.8584	404	300/429	69	AER083C	425	339/427	79	Afu7g05670	484	239/482	49	AN6711	462	205/480	42	CHG04782	509	127/198	64	CIMG_05468	509	133/206	64					CAG85312.1	419	301/431	69					FG04261	502	139/238	58	CAGL0D00550g	429	362/431	83	CAH02049.1	417	354/427	82
YER147C	624					AGR133C	653	217/620	35																																	CAGL0I06710g	671	234/666	35
YEL005C	282					ADL005C	325	60/195	30																																	CAGL0L02409g	290	51/164	31	CAH00780.1	281	62/270	22
YGR243W	146	orf19.13793	132	75/113	66	AEL210C	126	89/126	70	Afu6g02970	179	55/91	60	AN8762	108	43/71	60	CHG06294	153	53/86	61	CIMG_10110	175	51/86	59	CNA00830	117	51/94	54	CAG87640.1	134	72/123	58					FG08567	178	52/90	57	CAGL0F08085g	135	86/122	70	CAH02831.1	136	92/117	78
YPR201W	404	orf19.10634	393	209/390	53					Afu1g16100	382	150/378	39	AN4101	313	118/369	31	CHG06098	389	150/377	39	CIMG_04947	383	153/374	40	CNK00040	427	148/374	39	CAG87264.1	423	203/399	50					FG06579	373	155/376	41
YBR253W	121	orf19.10827	115	24/67	35	AGR248C	121	49/119	41					AN6109	117	1945-12-01	26					CIMG_00804	97	26/92	28					CAG87296.1	68	2007-11-26	42					FG06573	169	25/118	21	CAGL0D05368g	113	53/119	44	CAH00849.1	121	50/112	44
YBR280C	637	orf19.13175	637	177/704	25	AEL155C	598	257/649	39																	CNB03690	1173	38/105	36	CAG87826.1	573	180/663	27									CAGL0B03311g	620	292/649	44
YGL101W	215	orf19.9964	260	109/214	50	AFL036C	213	136/207	65	Afu2g11680	226	83/215	38	AN6188	158	63/141	44	CHG04233	268	74/183	40	CIMG_08139	227	80/201	39													FG05665	272	79/208	37
YGL129C	488	orf19.10984	483	128/470	27	AFL106C	440	193/437	44	Afu7g04420	501	84/385	21	AN3744	499	91/402	22	CHG01075	480	103/463	22	CIMG_07547	496	86/404	21	CNA04940	437	115/450	25	CAG85920.1	495	131/485	27					FG07106	426	83/394	21	CAGL0I09548g	432	243/431	56	CAH02023.1	435	213/436	48
YMR153W	475													AN4300	192	17/56	30
YMR180C	320
YNL215W	320	orf19.3604	382	89/345	25	ABL178W	291	98/243	40					AN6260	385	78/253	30					CIMG_05122	467	92/298	30																	CAGL0K04895g	355	132/358	36	CAH01012.1	340	102/351	29
YDR377W	101	orf19.7509.1	102	62/99	62	ACR203W	142	67/97	69	Afu2g05510	101	52/95	54					CHG03792	1304	48/91	52	CIMG_00753	95	43/91	47	CNC05260	100	35/93	37	CAG87455.1	101	62/97	63					FG02473	144	29/60	48	CAGL0A03036g	101	72/101	71
YHR163W	280	orf19.8323	259	106/253	41	AEL215C	348	109/243	44																	CNE04030	373	105/266	39	CAG91070.1	261	116/245	47	19074150	194	55/178	30					CAGL0I02200g	245	149/246	60	CAH02826.1	256	135/243	55
YHL049C
YCL059C	316	orf19.8277	358	254/312	81	AFR744W	343	261/315	82	Afu2g11380	358	226/309	73	AN5875	348	226/309	73	CHG03822	291	183/316	57	CIMG_08184	349	229/310	73	CND05510	402	194/357	54	CAG88162.1	360	262/313	83	19074128	283	123/290	42	FG06203	426	215/313	68	CAGL0B00352g	337	271/312	86	CAH01067.1	330	266/312	85
YJL145W	294	orf19.12362	320	114/306	37	ACR247W	295	140/294	47	Afu5g03690	424	81/269	30	AN8233	409	75/252	29	CHG11078	436	76/249	30	CIMG_06582	457	84/273	30	CNE04320	297	83/273	30	CAG85478.1	344	117/308	37					FG08917	448	72/198	36	CAGL0I05940g	293	189/294	64	CAH02850.1	297	137/285	48
YDR093W	1612
YLR400W	157	orf19.7192	109	15/58	25
YLR428C
YOR010C	251
YKL092C	1104	orf19.8555	1237	294/1009	29	ABR021W	1084	424/1015	41	Afu6g12340	1266	198/866	22	AN3735	1269	198/863	22	CHG08698	1119	112/421	26	CIMG_10813	1239	156/604	25					CAG88087.1	1159	323/1089	29					FG10353	1100	187/829	22	CAGL0J10428g	1068	374/1142	32	CAH02215.1	1046	435/1110	39
YMR320W																						CIMG_00567	116	13/44	29
YPL237W	285	orf19.7161	281	177/284	62	AFL145W	282	206/282	73	Afu3g08600	285	132/256	51	AN2992	326	129/254	50	CHG00559	336	134/269	49	CIMG_07679	316	133/271	49	CNE00740	314	129/258	50	CAG87069.1	284	175/285	61	19074271	228	48/134	35	FG09966	332	129/253	50	CAGL0H00957g	248	200/244	81	CAH00556.1	278	210/286	73
YPL264C	353	orf19.9749	460	161/343	46													CHG08186	468	135/374	36					CNE04960	365	81/248	32
YMR316C-A
YLR144C	779	orf19.3417	734	335/761	44	AGL161C	770	403/788	51													CIMG_04988	878	296/739	40					CAG90011.1	773	315/752	41									CAGL0M04565g	770	394/783	50	CAH00910.1	806	406/781	51
YGR127W	312	orf19.2397.3	338	100/333	30	AFR305W	309	129/320	40	Afu2g09530	307	81/312	25	AN6058	311	60/293	20	CHG08835	372	96/377	25	CIMG_07859	324	87/338	25	CNC00340	331	90/353	25	CAG84986.1	325	92/322	28					FG08300	805	88/358	24	CAGL0I10582g	319	157/325	48
YGR154C	356
YBR137W	179	orf19.7199	168	68/162	41					Afu2g04610	188	50/157	31																	CAG90008.1	163	72/148	48					FG05957	195	54/146	36	CAGL0C00451g	177	108/176	61
YPR112C	887	orf19.9215	845	490/890	55	ADR035C	838	538/890	60	Afu1g04840	825	349/906	38	AN0421	819	360/911	39	CHG01665	2009	338/915	36	CIMG_04913	813	339/909	37	CNC06110	769	238/675	35	CAG87415.1	411	255/384	66									CAGL0B04169g	861	582/890	65	CAH00819.1	878	567/903	62
YBR164C	183	orf19.12073	185	151/185	81	AGR221W	183	161/183	87	Afu2g10980	196	123/175	70	AN5912	182	123/181	67	CHG03041	186	120/174	68	CIMG_04339	183	128/181	70	CND04290	186	110/182	60	CAG90848.1	185	151/185	81	19173007	191	61/171	35	FG06920	186	126/175	72	CAGL0I10835g	183	177/183	96	CAH00155.1	183	170/183	92
YBL022C	1133	orf19.8154	969	355/817	43	AFR013C	1057	560/1042	53	Afu2g11740	1108	572/1018	56	AN6193	1104	570/1033	55	CHG04800	971	484/999	48	CIMG_08144	902	563/941	59	CND03860	1309	500/1078	46	CAG89675.1	1079	434/1084	40					FG06183	1086	565/1056	53	CAGL0J04422g	1026	756/1009	74	CAH02008.1	1003	203/582	34
YHL034W-A
YCR084C	713	orf19.13528	514	289/529	54	AGL234W	629	427/713	59	Afu6g05150	702	271/710	38	AN6505	535	213/445	47	CHG05623	619	275/721	38	CIMG_02608	585	280/712	39	CNE03830	1129	95/267	35	CAG84890.1	607	345/706	48					FG02501	619	272/706	38	CAGL0C03608g	643	390/712	54
YOR160W	972	orf19.1119	959	403/997	40	AAR115C	964	523/973	53	Afu7g05970	977	301/978	30	AN6734	881	233/794	29	CHG03894	899	245/913	26	CIMG_08165	971	315/995	31	CNN00170	986	222/767	28	CAG90355.1	954	400/984	40					FG09780	959	286/994	28	CAGL0L04356g	963	601/965	62	CAH02691.1	961	483/976	49
YOL019W	551	orf19.9085	626	136/587	23	AEL027W	676	61/207	29									CHG00637	229	43/156	27									CAG90403.1	539	151/590	25									CAGL0G08954g	590	182/644	28	CAH03056.1	612	187/625	29
YOL046C	224
YEL053W-A
YJL056C	880	orf19.11274	713	146/462	31	AEL174W	661	268/850	31	Afu1g10080	570	76/174	43	AN1265	627	79/210	37					CIMG_10303	473	80/187	42	CNH00600	716	87/208	41					19173037	190	47/169	27	FG01022	617	84/190	44	CAGL0J05060g	713	226/532	42
YLR311C	115																																									CAGL0L07194g	156	14/54	25
YKR090W	706	orf19.10995	1046	70/170	41	ADR232W	855	247/861	28	Afu2g01000	801	53/133	39	AN7626	798	51/125	40	CHG00707	729	46/118	38	CIMG_00189	728	44/122	36	CNB03950	711	54/162	33	CAG87757.1	652	160/639	25					FG09941	697	43/112	38	CAGL0G02387g	709	267/781	34
YJL052C-A
YGL162W	299	orf19.4342	356	57/208	27																																					CAGL0L09383g	366	121/375	32
YHR132W-A
YPL120W	557	orf19.2733	517	157/565	27	ACR154W	451	205/535	38	Afu8g05170	446	136/415	32					CHG00867	477	147/521	28	CIMG_10876	530	121/390	31	CNC02730	532	102/428	23	CAG88259.1	472	176/540	32					FG00679	764	156/542	28	CAGL0J06886g	512	217/555	39
YPL148C	173	orf19.12275	135	37/154	24	ACR129W	174	50/157	31	Afu4g04040	153	37/162	22	AN7043	193	23/92	25																									CAGL0M02365g	152	59/161	36
YDR455C	102	orf19.621	277	32/99	32
YHR214W	203
YLR028C	591
YGR010W	395									Afu6g08870	288	145/265	54	AN1745	285	136/248	54					CIMG_01346_1	297	141/247	57
YOR328W	1564																																					FG08312	1517	694/1471	47
YBR020W	528									Afu3g10300	549	209/498	41	AN4957	524	214/514	41	CHG05015	511	195/495	39	CIMG_03583	525	213/496	42	CNM00610	532	165/547	30									FG04085	526	214/533	40
YJL223C
YLR461W
YOR044W	157					ACR081C	96	2007-11-28	39																																	CAGL0L09999g	134	34/70	48
YOR071C	598
YJR054W	497	orf19.13916	659	94/318	29	AFR378W	319	137/293	46	Afu2g04400	654	75/272	27					CHG09223	737	107/449	23	CIMG_01171	564	83/288	28	CNJ02950	570	72/282	25	CAG89436.1	559	135/445	30					FG09478	574	85/269	31	CAGL0D06050g	524	225/456	49	CAH02947.1	516	184/313	58
YER091C	767	orf19.10083	767	579/768	75	ABR212C	768	584/762	76	Afu4g07360	774	478/774	61	AN4443	763	466/763	61	CHG03281	746	420/773	54	CIMG_04062	774	475/774	61	CNK02310	763	422/771	54	CAG84604.1	767	582/768	75					FG10825	766	456/773	58	CAGL0I04994g	767	653/767	85
YHL030W-A
YLL063C	474									Afu2g18020	494	97/437	22	AN3384	465	145/475	30	CHG10028	462	143/465	30	CIMG_02037	460	223/453	49					CAG86923.1	454	201/461	43					FG07896	451	202/454	44
YPR173C	437	orf19.11814	439	336/435	77	AEL265W	431	367/437	83	Afu3g09360	435	302/438	68	AN3061	434	301/442	68	CHG09880	438	288/439	65	CIMG_01889	433	306/438	69	CNI00460	439	291/438	66	CAG87974.1	429	330/433	76					FG10964	432	261/437	59	CAGL0I06402g	432	376/437	86	CAH02404.1	430	363/437	83
YBL056W	468					ACR239C	456	273/478	57					AN1358	305	132/287	45	CHG00520	440	151/319	47																	FG10239	430	173/409	42	CAGL0I05038g	459	304/460	66
YPL031C	305	orf19.6846	333	200/298	67	AGL242C	303	243/300	81	Afu5g04130	389	201/294	68	AN1867	308	199/293	67	CHG03197	330	192/295	65	CIMG_04718	330	199/295	67	CNH00290	430	179/298	60	CAG87206.1	330	204/297	68					FG05393	323	197/300	65	CAGL0L12474g	302	273/299	91	CAH00692.1	304	253/302	83
YBL083C	141									Afu7g04000	413	19/59	32
YDR311W	642	orf19.12756	630	193/599	32	AAL042W	609	388/647	59	Afu4g11690	642	183/623	29	AN5569	633	177/615	28	CHG10261	652	159/617	25	CIMG_01600	637	169/611	27	CNC03130	644	112/493	22	CAG87681.1	627	208/640	32					FG04308	646	152/620	24	CAGL0J10934g	611	398/637	62	CAH01706.1	620	365/637	57
YDR339C	189	orf19.10731	201	154/201	76	AEL102W	189	168/189	88	Afu2g03340	192	106/192	55	AN6939	507	99/176	56	CHG07143	147	71/137	51	CIMG_08502	249	104/171	60	CNE03760	180	104/170	61	CAG90343.1	189	152/190	80	19173595	179	77/173	44	FG07199	192	106/183	57	CAGL0M01056g	189	173/189	91	CAH02899.1	189	169/189	89
YNR008W	661	orf19.13439	706	334/656	50	AFL179C	645	393/592	66	Afu3g09950	594	260/561	46	AN4992	623	276/612	45	CHG00448	582	246/580	42	CIMG_03952	657	277/597	46	CNL04710	714	241/606	39	CAG87050.1	673	340/639	53					FG06375	630	262/587	44	CAGL0I05786g	680	441/659	66
YDR210C-C
YNR035C	342	orf19.9973	346	159/359	44	AGL221W	337	196/342	57	Afu1g02670	320	141/334	42	AN0306	320	137/334	41	CHG05954	292	125/342	36	CIMG_04741	318	133/334	39	CNE04410	320	139/348	39	CAG86115.1	340	154/353	43					FG07054	336	136/357	38	CAGL0G07909g	323	217/344	63
YIR018W	245																																									CAGL0K08756g	349	92/302	30
YJL107C
YLR345W	509	orf19.3689	543	211/524	40	ACL185C	566	265/524	50	Afu6g05100	539	192/464	41					CHG07731	544	186/460	40	CIMG_02619	535	190/461	41					CAG85806.1	546	209/542	38					FG07330	490	145/387	37	CAGL0G01100g	522	300/524	57	CAH02183.1	547	301/547	55
YER148W-A
YPL181W	506	orf19.5617	479	131/526	24	AFL052C	451	184/465	39	Afu5g08840	628	155/560	27	AN4694	606	145/548	26	CHG06409	512	112/515	21	CIMG_06737	609	127/537	23	CND03810	1067	97/402	24	CAG84500.1	385	87/318	27					FG08516	660	125/526	23	CAGL0C01485g	540	130/371	35
YNL327W	1041																																									CAGL0D02530g	676	200/634	31
YDR489W	294	orf19.7631	236	93/294	31	AFR332W	266	150/295	50	Afu6g08210	266	77/324	23	AN3940	270	66/252	26	CHG01483	221	55/175	31	CIMG_01135	256	53/180	29					CAG84921.1	245	91/297	30	19074599	168	36/137	26	FG00482	270	63/179	35	CAGL0G04587g	309	177/311	56
YDR506C	608																																									CAGL0J08481g	583	269/590	45	CAH01122.1	612	241/622	38
YLR061W	121					ACR221W	119	101/119	84	Afu3g12300	117	56/108	51	AN5014	132	62/132	46	CHG02693	126	52/123	42					CND05910	126	49/121	40	CAG85191.1	120	77/120	64					FG09974	124	54/120	45					CAH00387.1	122	106/121	87
YLR089C	592	orf19.7979	520	284/494	57	AGR085W	521	309/490	63	Afu6g07770	501	271/496	54	AN1923	499	261/481	54	CHG09186	468	237/482	49	CIMG_01266	548	267/485	55	CNG01490	513	233/492	47									FG08443	133	71/133	53	CAGL0L12254g	574	387/573	67
YAL047C	622					ADR400W	796	167/696	23																																	CAGL0M12254g	814	176/668	26	CAH02742.1	776	157/682	23
YOR389W	624									Afu2g01940	509	77/227	33					CHG09955	316	39/171	22																	FG04457	553	136/569	23
YHR009C	523	orf19.9869	496	257/517	49	AFR376W	450	289/513	56	Afu6g04220	386	157/474	33	AN6605	668	114/299	38	CHG02429	442	181/520	34					CNB03540	379	97/304	31	CAG90660.1	464	255/516	49					FG06151	426	177/519	34	CAGL0E04378g	582	320/580	55
YIL053W	271	orf19.12892	254	120/256	46	ADL071C	253	198/245	80	Afu1g10570	237	87/217	40	AN1216	236	86/217	39	CHG00812	230	66/220	30	CIMG_08964	237	93/220	42					CAG87771.1	253	117/256	45					FG07096	240	79/219	36	CAGL0M11660g	248	225/248	90	CAH01416.1	256	191/245	77
YOR122C	126	orf19.12542	126	91/126	72	ACL168C	126	105/126	83	Afu4g03050	136	46/125	36	AN2484	260	41/106	38	CHG04751	135	49/135	36	CIMG_08896	132	65/132	49	CNA05680	127	51/128	39	CAG90673.1	126	86/126	68					FG06392	131	59/131	45	CAGL0I01078g	126	118/126	93
YDL090C	431	orf19.5046	583	154/418	36	ADR275W	418	197/421	46	Afu4g10330	519	143/379	37	AN2002	459	139/327	42	CHG09111	546	139/438	31	CIMG_10576	275	83/209	39	CNF02370	521	136/379	35	CAG90775.1	464	152/410	37					FG08771	464	150/446	33	CAGL0L07106g	430	266/424	62
YJR105W	340	orf19.13037	376	201/347	57	ABR161C	406	222/334	66	Afu5g06390	338	163/339	48	AN2272	352	165/347	47	CHG03298	347	162/344	47	CIMG_06031	349	170/347	48	CNN02130	357	148/353	41	CAG85268.1	348	193/351	54					FG06932	428	163/342	47	CAGL0C04983g	338	237/339	69	CAH00643.1	432	242/331	73
YKL177W
YER142C	296	orf19.11121	354	109/318	34	AFR011W	285	135/272	49	Afu4g06800	382	78/246	31	AN4389	391	74/256	28	CHG06994	388	88/296	29	CIMG_04112	437	82/285	28	CNL04530	461	61/185	32	CAG86759.1	347	96/282	34					FG10090	358	89/277	32	CAGL0I06809g	336	145/295	49
YJR112W-A
YKR025W	282	orf19.6903	278	72/238	30	AFR083W	257	102/233	43	Afu2g15600	315	69/292	23	AN7608	338	24/81	29													CAG89698.1	276	77/277	27									CAGL0L03025g	241	126/232	54
YKR052C	304	orf19.9724	325	154/310	49	ACR260W	311	204/299	68					AN3690	296	149/295	50									CNE00440	361	140/307	45	CAG86179.1	323	160/311	51									CAGL0K08250g	297	223/295	75
YBR276C	807	orf19.7033	1077	263/924	28	AEL160C	793	290/834	34	Afu5g11690	551	82/257	31	AN0129	689	124/403	30	CHG08163	708	107/381	28	CIMG_09172	678	133/405	32	CNH02800	1114	79/202	39	CAG89433.1	1006	254/936	27					FG04296	698	115/340	33	CAGL0B03377g	764	312/826	37
YGL124C	644	orf19.8109	565	143/506	28	AAR175C	654	220/545	40	Afu2g05010	225	65/256	25	AN2093	614	140/468	29	CHG00950	656	151/518	29	CIMG_01058	640	147/476	30	CND01000	619	147/468	31									FG07083	587	147/471	31	CAGL0F07051g	597	254/634	40
YMR149W	286	orf19.10578	275	59/236	25	ADR268W	278	75/280	26	Afu4g08660	289	57/230	24	AN1683	290	51/211	24	CHG01900	304	52/218	23	CIMG_08293	346	61/230	26					CAG85257.1	278	65/234	27					FG09399	296	55/242	22	CAGL0I00704g	276	93/280	33
YPL065W	242	orf19.7844	248	88/244	36	ADR043W	240	131/233	56	Afu1g16320	244	88/212	41	AN0945	863	94/237	39					CIMG_03055	237	86/215	40	CNA06540	184	57/182	31	CAG85376.1	280	92/257	35					FG00291	238	79/208	37	CAGL0H05181g	230	134/229	58	CAH00082.1	246	122/235	51
YNL210W	270					ABL173C	302	34/78	43																					CAG84787.1	387	28/89	31													CAH01003.1	271	44/162	27
YHR159W	504	orf19.12065	442	99/424	23	ADL150C	364	84/360	23																					CAG85095.1	463	61/271	22									CAGL0I02112g	489	193/546	35
YHR186C	1557	orf19.8048	1432	765/1612	47	ADR331C	1562	962/1562	61	Afu2g02510	1435	378/1053	35	AN4639	1431	234/422	55	CHG06257	1413	244/701	34	CIMG_01822	1421	230/423	54	CND01940	1507	303/771	39	CAG87880.1	1431	801/1589	50					FG08704	1330	228/440	51	CAGL0M13409g	1527	1013/1550	65	CAH03002.1	1506	937/1563	59
YML007W	650	orf19.1623	499	178/608	29	ADR195C	288	45/88	51	Afu6g09930	615	89/356	25	AN7513	577	97/379	25	CHG09146	513	63/252	25	CIMG_01382	620	91/360	25	CNA02300	737	141/629	22	CAG90096.1	481	124/398	31					FG08800	588	104/451	23	CAGL0H04631g	588	241/637	37	CAH02665.1	583	222/671	33
YOR272W	460	orf19.12278	466	284/478	59	AER337W	445	336/460	73	Afu4g07630	488	209/492	42	AN4469	485	210/494	42	CHG07224	484	198/497	39	CIMG_12374	465	212/476	44	CNN00480	486	123/484	25	CAG89191.1	466	302/481	62					FG06821	475	194/494	39	CAGL0L10890g	457	365/460	79	CAH01381.1	444	358/460	77
YDL230W	335	orf19.13722	372	121/323	37	ABL172C	360	173/322	53	Afu3g10970	412	116/328	35	AN4896	585	110/330	33	CHG09643	627	97/316	30	CIMG_03800	485	111/330	33					CAG84786.1	352	115/305	37	19074107	245	30/85	35	FG06297	466	102/320	31	CAGL0C05423g	337	216/334	64	CAH01004.1	204	100/207	48
YHL017W	532													AN0063	422	76/279	27
YCL027W	512	orf19.8748	384	27/70	38	AFR699C	510	128/526	24																					CAG88148.1	416	26/73	35									CAGL0B00968g	412	130/440	29	CAH01115.1	510	158/526	30
YOL130W	859	orf19.1607	929	366/761	48	ADL171W	799	451/877	51	Afu5g05830	663	243/600	40					CHG05828	622	238/703	33	CIMG_06241	662	255/738	34																	CAGL0E01617g	803	526/879	59
YOL158C	606
YJL140W	221	orf19.145	270	98/271	36	ACR250W	192	146/221	66	Afu3g08040	148	48/98	48					CHG02738	146	40/78	51	CIMG_02356	149	46/98	46					CAG89054.1	191	95/228	41	19173403	104	24/80	30	FG01125	157	54/133	40	CAGL0I04400g	215	169/221	76	CAH02846.1	200	146/222	65
YJL168C	733	orf19.9324	844	307/837	36	AEL128C	684	398/690	57	Afu5g06000	966	270/739	36	AN8825	980	265/807	32	CHG03216	894	243/726	33	CIMG_06210	1011	258/755	34	CNG03810	834	237/737	32	CAG89108.1	731	304/754	40	85014465	537	58/183	31	FG05558	1051	242/710	34	CAGL0C00297g	716	426/691	61	CAH02882.1	702	386/713	54
YDR089W	869	orf19.14097	943	204/963	21	AGR160W	836	270/891	30									CHG08659	365	30/110	27									CAG88901.1	800	136/612	22									CAGL0C03696g	831	301/890	33
YLR423C	417	orf19.10499	476	90/429	20	AER106C	413	157/411	38	Afu2g14100	551	44/190	23	AN6360	588	28/70	40	CHG03623	499	64/319	20	CIMG_05269	569	60/355	16					CAG86961.1	487	91/443	20					FG06510	519	43/167	25	CAGL0J04686g	409	175/406	43	CAH00286.1	423	146/415	35
YOR006C	313	orf19.13224	346	194/334	58	ACR007W	313	198/312	63	Afu1g06690	398	133/290	45	AN5711	307	114/222	51	CHG09736	423	128/283	45	CIMG_04007	375	130/288	45	CNC06340	290	120/257	46	CAG90186.1	333	198/331	59	85014419	179	68/181	37	FG06349	398	129/280	46	CAGL0E02717g	325	208/316	65	CAH00216.1	314	211/313	67
YJR016C	585	orf19.11523	589	415/566	73	ACL117W	581	444/575	77	Afu2g14210	642	364/571	63	AN6346	613	363/571	63	CHG07357	599	376/576	65	CIMG_05492	614	365/572	63	CNH01530	596	341/590	57	CAG87260.1	593	406/563	72					FG02056	598	360/564	63	CAGL0B03993g	583	495/581	85
YPR108W-A
YMR316W	336
YPL232W	290																	CHG10842	434	64/252	25					CNH02560	352	98/286	34													CAGL0E06160g	282	209/290	72
YER026C	276	orf19.8294	273	161/263	61	AER357C	276	186/261	71	Afu4g13680	283	130/278	46	AN5661	409	124/212	58	CHG00401	243	114/219	52	CIMG_01791	246	124/212	58	CNC07110	256	103/239	43	CAG85646.1	271	151/235	64					FG06370	252	128/253	50	CAGL0C03069g	278	209/267	78
YLR112W
YGR122W	402					AAR081C	417	90/344	26																					CAG87385.1	454	71/345	20									CAGL0I10725g	403	109/395	27	CAH02412.1	387	95/390	24
YGL008C	918	orf19.12838	895	745/903	82	AGL085C	909	759/908	83	Afu1g02480	959	654/909	71					CHG10343	924	702/920	76	CIMG_06288	935	688/916	75	CNG00380	1087	474/963	49	CAG84667.1	896	730/903	80					FG01425	922	672/885	75	CAGL0A00495g	902	804/895	89	CAH02983.1	899	787/901	87
YMR032W	669					ABR082W	683	238/731	32									CHG08975	924	89/442	20	CIMG_03577	266	56/236	23	CNB00620	1059	63/280	22	CAG88029.1	727	106/587	18									CAGL0F05885g	712	325/721	45	CAH01609.1	607	229/679	33
YBL018C	133					AFR017C	135	65/130	50																					CAG88296.1	139	22/87	25									CAGL0J04334g	125	60/129	46
YNL121C	617	orf19.11184	629	260/658	39	ABR131W	594	360/616	58	Afu2g01660	630	189/628	30	AN7687	636	184/626	29	CHG07069	594	183/620	29	CIMG_05626	632	186/608	30	CNC01930	625	182/630	28	CAG85221.1	606	257/619	41					FG09927	613	189/614	30	CAGL0L12936g	600	354/616	57
YDR283C	1659	orf19.6913	1764	645/1791	36	AAL083W	1698	1058/1710	61	Afu5g06750	1592	524/1680	31	AN2246	1552	504/1676	30	CHG07721	1554	427/1381	30	CIMG_05990	1602	530/1690	31	CNM01750	1447	303/1045	28	CAG89422.1	1742	682/1774	38					FG05135	1698	514/1699	30	CAGL0H01199g	1648	1173/1660	70	CAH01532.1	1672	1035/1684	61
YHR042W	691	orf19.10187	680	349/702	49	AAL121C	688	437/694	62	Afu6g10990	695	297/712	41	AN0595	695	292/712	41	CHG04654	686	301/706	42	CIMG_00220	695	296/715	41	CND01320	741	272/696	39	CAG90808.1	680	338/701	48					FG09786	689	294/703	41	CAGL0D04114g	687	457/693	65	CAH00547.1	699	432/709	60
YIL131C	484	orf19.12844	526	187/477	39													CHG03006	613	137/382	35																	FG05388	618	138/376	36
YCR052W	483																									CNG02900	490	97/508	19													CAGL0C03025g	482	177/501	35
YDL114W	308	orf19.6502	345	91/251	36	ADL292C	329	106/280	37	Afu1g06280	456	74/254	29	AN4227	326	63/218	28	CHG10204	362	74/252	29	CIMG_03512	372	76/256	29	CNH02090	232	49/165	29	CAG89577.1	327	105/256	41					FG01453	353	71/257	27	CAGL0H10450g	311	125/288	43
YOR108C-A
YOL014W	124
YER176W	1121	orf19.8321	1105	433/1152	37	AGR108C	653	219/584	37																					CAG88524.1	1124	438/1147	38									CAGL0L12034g	1125	548/1167	46
YOL041C	459	orf19.8429	454	217/498	43	ACR274W	426	249/460	54	Afu8g04400	538	158/467	33	AN1452	520	170/533	31	CHG01798	641	144/427	33	CIMG_02210	556	179/556	32	CNC00790	584	131/516	25	CAG86472.1	462	202/488	41					FG00398	559	170/568	29	CAGL0F01023g	396	215/436	49
YEL034W	157	orf19.3426	167	129/150	86									AN4015	159	117/159	73	CHG04829	158	93/156	59									CAG89260.1	112	97/112	86					FG01955	164	113/156	72	CAGL0L01353g	157	143/157	91
YEL061C	1000					ACR010C	945	434/916	47																																	CAGL0B03641g	988	500/971	51	CAH00213.1	965	484/956	50
YAL068W-A
YKR086W	1071	orf19.10336	1070	469/1073	43	ADR224W	1090	549/1108	49	Afu1g03820	915	409/746	54	AN4032	924	415/747	55	CHG02775	998	416/748	55	CIMG_04621	1003	417/742	56	CNE02430	1261	412/886	46	CAG87948.1	1184	461/1081	42					FG00448	968	460/1014	45	CAGL0G02299g	1057	519/1067	48	CAH02932.1	1064	538/1085	49
YGL158W	512
YGL185C	379																																									CAGL0L06116g	392	213/380	56
YPL116W	697	orf19.10288	713	271/524	51	ADL265W	694	408/702	58	Afu4g04290	1191	172/435	39	AN7019	1125	177/437	40	CHG03962	1145	172/434	39	CIMG_08649	1070	166/435	38	CNA06390	541	117/373	31	CAG90867.1	733	271/526	51					FG05636	1144	171/431	39	CAGL0J06974g	678	514/699	73
YMR227C	590	orf19.1574	588	181/598	30	AFR563C	576	293/608	48	Afu2g14880	486	152/530	28	AN7559	495	150/515	29	CHG00838	529	129/493	26	CIMG_02395	511	132/541	24	CNA05890	761	135/545	24	CAG90149.1	277	103/293	35					FG01002	500	142/521	27	CAGL0M11264g	549	316/601	52	CAH02293.1	735	295/713	41
YOL166W-A
YLR023C	543	orf19.13177	616	150/414	36	AAL153C	419	173/332	52	Afu6g07160	500	96/268	35	AN5151	498	96/325	29	CHG01880	494	88/236	37	CIMG_07991	500	87/240	36					CAG87599.1	576	176/556	31					FG01064	497	85/239	35	CAGL0D03322g	545	306/556	55
YML068W	464	orf19.13363	482	132/496	26					Afu6g04230	620	75/326	23	AN6609	620	93/414	22	CHG02521	614	72/301	23	CIMG_10184	643	94/408	23	CNC02490	548	88/325	27	CAG85340.1	510	102/336	30					FG07155	677	84/365	23	CAGL0L11330g	462	216/455	47
YML095C	210	orf19.10006	338	62/233	26	ADL351W	199	100/209	47	Afu4g06260	341	44/116	37	AN4331	328	44/116	37	CHG09124	363	51/173	29	CIMG_04198	348	43/124	34	CNF01110	390	44/202	21	CAG86692.1	340	63/240	26	19074742	187	33/119	27	FG09259	386	44/119	36	CAGL0L00363g	223	128/223	57	CAH00616.1	233	95/233	40
YGR006W	251	orf19.9660	270	99/270	36	AFR503W	176	82/160	51	Afu1g16990	372	62/244	25	AN0632	371	48/152	31	CHG02947	393	57/191	29					CNF00860	384	51/105	48	CAG84592.1	299	100/304	32					FG02533	347	54/184	29	CAGL0F08701g	185	86/178	48	CAH01860.1	152	54/144	37
YGR033C	239	orf19.11175	268	81/185	43	ACL183W	234	108/175	61	Afu2g09820	237	70/251	27					CHG03911	171	35/84	41	CIMG_07828	236	40/137	29					CAG85804.1	293	86/245	35					FG09713	229	47/162	29	CAGL0K04059g	215	122/208	58	CAH02186.1	234	118/185	63
YOR350C	663																									CNC06420	397	13/29	44													CAGL0D02222g	312	81/298	27
YBR016W	128	orf19.10727	129	63/142	44													CHG02561	2225	49/107	45									CAG87978.1	125	60/119	50									CAGL0I04510g	116	73/130	56
YBR043C	689	orf19.7780	696	289/647	44	ACL172C	631	311/663	46	Afu4g13660	556	107/230	46	AN5656	568	113/284	39					CIMG_02030	568	107/229	46	CNL04910	526	137/578	23	CAG89412.1	680	302/685	44					FG10120	559	85/215	39					CAH02228.1	663	378/663	57
YNL005C	371	orf19.7203	389	140/366	38	AAL020C	359	175/353	49	Afu5g04030	295	57/109	52	AN8256	317	58/110	52	CHG10782	703	45/102	44	CIMG_06641	249	60/110	54	CNA07010	183	55/132	41	CAG90511.1	394	146/373	39					FG08988	269	46/122	37	CAGL0H03883g	368	207/366	56
YOR067C	577	orf19.9228	587	290/564	51	ADR210C	572	331/547	60	Afu2g16790	440	186/461	40	AN7301	509	216/487	44	CHG02940	474	220/519	42	CIMG_09445	501	223/518	43					CAG87397.1	559	286/539	53	19173430	186	25/115	21	FG02528	501	237/518	45	CAGL0L10450g	550	406/545	74
YDL025C	620					ADR313W	578	218/435	50																					CAG86209.1	584	219/615	35									CAGL0K01661g	482	242/531	45	CAH01223.1	593	268/617	43
YJR077C	311	orf19.12349	307	236/307	76	AER450C	308	242/307	78	Afu1g15140	323	187/303	61	AN0870	314	182/303	60	CHG10274	309	172/302	56	CIMG_03205	318	183/305	60	CNN01030	370	189/291	64	CAG85488.1	307	230/307	74					FG01591	291	161/266	60	CAGL0F00231g	307	272/303	89	CAH02567.1	305	247/301	82
YLR173W	608					AFR122C	624	144/582	24	Afu4g07200	781	69/301	22	AN4408	886	89/443	20					CIMG_04083	770	58/288	20									85014505	208	23/83	27	FG06280	818	117/634	18	CAGL0B04939g	600	181/634	28
YGR200C	788	orf19.10226	797	387/800	48	ACL116W	804	418/786	53	Afu6g05090	815	329/825	39	AN6511	1440	318/822	38	CHG07160	794	313/837	37	CIMG_02621	813	318/820	38	CNB04270	820	274/833	32	CAG85098.1	814	393/821	47	85690993	680	166/761	21	FG07338	795	308/766	40	CAGL0K00957g	793	502/789	63
YDL045W-A
YLL059C																						CIMG_04344	309	13/44	29
YGL069C	154
YAR007C	621	orf19.9640	624	254/640	39	AFL008W	694	377/643	58	Afu2g06320	529	209/543	38	AN7423	606	217/578	37	CHG00616	586	209/601	34	CIMG_04253	605	170/432	39	CND02690	597	218/600	36	CAG84575.1	620	262/599	43	19074669	623	165/628	26	FG10122	607	215/577	37	CAGL0G00726g	627	449/630	71	CAH02976.1	621	376/628	59
YMR093W	513	orf19.11092	423	182/401	45	ABL044C	518	371/518	71	Afu2g01780	542	165/538	30	AN4648	541	164/539	30	CHG06955	553	180/552	32	CIMG_05605	499	158/484	32	CNA07530	523	172/524	32	CAG85028.1	501	259/517	50	19074917	446	93/421	22	FG10060	559	165/523	31	CAGL0J01265g	517	398/518	76
YMR110C	532	orf19.13487	542	209/507	41					Afu4g13500	514	183/498	36	AN5644	517	181/497	36	CHG08651	494	177/465	38	CIMG_00543	531	188/503	37	CNM00290	534	159/519	30	CAG90422.1	578	204/508	40					FG09960	532	164/509	32	CAGL0K03509g	527	298/520	57	CAH02482.1	521	262/513	51
YNL155W	274	orf19.11954	308	100/288	34	AFR041C	257	113/265	42	Afu4g04280	312	64/257	24					CHG04171	319	72/285	25	CIMG_08647	332	60/284	21					CAG84712.1	282	75/279	26					FG05268	310	77/277	27	CAGL0J05962g	293	137/278	49	CAH00647.1	270	120/272	44
YDR307W	662					AAL050W	657	194/660	29																																	CAGL0J11044g	736	187/731	25	CAH01715.1	629	165/545	30
YNL182C	555	orf19.13614	563	168/557	30	ABL141C	518	247/566	43	Afu3g06580	577	123/567	21	AN4771	573	66/261	25	CHG06233	437	91/363	25	CIMG_00459	575	120/559	21	CNF03320	511	98/398	24	CAG88840.1	515	175/579	30					FG00265	375	40/162	24	CAGL0J11286g	528	254/557	45	CAH00531.1	508	250/568	44
YOR234C	107									Afu3g08460	119	58/80	72	AN2980	109	78/103	75	CHG01602	91	59/81	72	CIMG_07637	104	73/103	70	CNF01790	178	61/102	59					19074009	113	36/98	36	FG01278	109	72/103	69	CAGL0M02497g	107	100/107	93
YER137W-A
YIR040C
YJL085W	623	orf19.13865	667	187/692	27	AFR100W	614	314/624	50	Afu2g11960	628	149/649	22	AN6210	631	147/654	22	CHG04557	644	144/648	22	CIMG_05409	626	159/648	24					CAG86755.1	613	189/651	29					FG01919	632	151/640	23	CAGL0M03113g	623	400/621	64
YDR023W	462	orf19.7901	462	357/462	77	ABL088C	459	391/458	85	Afu5g05490	474	274/465	58	AN8867	474	282/463	60	CHG07795	608	238/454	52	CIMG_06352	473	284/463	61	CND05490	461	251/465	53	CAG90061.1	460	365/460	79	19074152	429	206/443	46	FG04202	471	280/466	60	CAGL0K11726g	458	412/458	89	CAH03052.1	459	388/458	84
YLR340W	312	orf19.7015	312	238/312	76	ACL178C	309	271/313	86	Afu1g05080	313	214/313	68	AN2734	312	210/312	67	CHG00976	311	198/312	63	CIMG_04884	312	199/315	63	CNG00300	312	203/313	64	CAG89711.1	310	229/312	73	19074504	290	102/257	39	FG06827	311	199/311	63	CAGL0G00990g	311	276/312	88	CAH02193.1	311	266/312	85
YDR050C	248	orf19.14037	248	164/247	66	AGL201C	248	202/247	81	Afu5g13450	256	134/244	54	AN6900	249	135/249	54	CHG03227	250	145/248	58	CIMG_09361	249	140/249	56	CNE05000	251	135/248	54	CAG88985.1	248	163/247	65	19074823	242	80/234	34	FG06702	247	139/246	56	CAGL0H08327g	248	211/248	85
YGL209W	382																																	19173382	449	33/60	55					CAGL0K09372g	396	135/426	31	CAH01950.1	239	81/250	32
YGL236C	669	orf19.12517	695	310/648	47	AFR255W	695	356/644	55	Afu6g04440	693	330/652	50	AN6577	700	331/634	52	CHG05820	856	324/653	49	CIMG_02679	694	332/635	52					CAG89905.1	690	324/662	48					FG02594	668	316/638	49	CAGL0H07865g	663	416/647	64	CAH02628.1	686	393/638	61
YKL022C	840	orf19.9358	785	262/562	46	ACR168W	707	367/774	47	Afu5g02590	621	183/489	37	AN8002	756	191/540	35	CHG02450	672	203/545	37	CIMG_06467	684	144/391	36	CNE03820	840	191/611	31	CAG86047.1	698	267/569	46					FG06092	616	213/564	37	CAGL0L09823g	743	375/733	51
YFL005W	215	orf19.10103	210	129/211	61	AGL021W	212	175/215	81	Afu4g04810	206	118/202	58	AN6974	206	118/202	58	CHG04742	206	120/207	57	CIMG_08506	205	122/204	59	CNC04340	211	119/208	57	CAG89024.1	207	128/202	63					FG06209	203	118/204	57	CAGL0F02123g	215	198/215	92
YDR484W	641	orf19.7660	523	153/516	29	ADR112W	577	307/642	47	Afu1g04080	676	147/503	29	AN4014	1087	149/503	29	CHG04830	655	139/514	27	CIMG_04997	656	165/579	28	CNG02540	640	120/621	19	CAG84896.1	712	205/764	26					FG01954	663	164/565	29	CAGL0F05181g	612	342/648	52	CAH01212.1	594	314/644	48
YLR057W	849					ACR213W	714	232/876	26	Afu6g12360	893	189/841	22	AN3733	816	172/768	22	CHG09619	934	176/762	23	CIMG_01758	846	182/688	26													FG06305	972	126/531	23	CAGL0F01771g	807	288/874	32
YLR084C	1220	orf19.11249	1393	348/1387	25	AGR095W	1201	443/1248	35	Afu7g05340	1203	324/1293	25	AN6685	1214	308/1296	23	CHG05960	441	110/400	27	CIMG_04660_1	1227	286/1263	22	CND03520	1376	154/694	22	CAG88293.1	1329	353/1367	25					FG07053	1262	330/1294	25	CAGL0L12144g	1156	448/1185	37
YML119W	357					AFR449W	299	73/245	29																									19173091	858	25/102	24					CAGL0B02409g	361	103/380	27	CAH01329.1	256	47/154	30
YOR384W	694																																													CAH01270.1	724	279/712	39
YPR052C	93	orf19.4623.3	92	62/81	76	ADL310W	94	75/93	80					AN2885	106	59/78	75									CNF04730	116	50/88	56	CAG87430.1	92	67/81	82													CAH02459.1	93	73/87	83
YLR099W-A
YNL039W	594	orf19.10063	662	195/669	29	ADL219C	562	266/587	45	Afu6g04400	586	159/620	25	AN6575	573	143/600	23	CHG03220	655	85/335	25	CIMG_02684	576	147/620	23					CAG86509.1	636	192/645	29	19173062	176	41/163	25	FG06768	589	129/577	22	CAGL0G01584g	582	282/591	47
YDR218C	423					AGR175C	469	168/410	40																																	CAGL0E04840g	400	156/409	38
YHR004C	446	orf19.12127	500	157/476	32	AGL070W	343	192/351	54	Afu1g09460	518	107/206	51	AN1343	515	127/344	36	CHG07007	533	115/313	36	CIMG_07123	517	106/206	51	CND03030	1305	89/230	38	CAG85085.1	375	152/432	35					FG10302	475	122/319	38	CAGL0K02959g	464	237/478	49
YAR002C-A
YIL049W	253	orf19.7841	282	88/273	32	ADL073W	277	109/255	42	Afu1g05470	311	60/239	25	AN4071	317	70/256	27	CHG02896	352	60/244	24	CIMG_03924	321	73/253	28					CAG85374.1	299	83/292	28	19173529	263	53/210	25	FG07239	320	59/226	26	CAGL0L00693g	249	130/250	52	CAH01418.1	233	86/238	36
YCR014C	582					AEL039W	508	120/404	29	Afu1g10480	702	74/284	26	AN1231	625	61/226	26	CHG01024	873	125/469	26	CIMG_00809	450	69/368	18	CNI01570	695	31/87	35									FG00621	810	112/495	22	CAGL0L07700g	568	225/577	38	CAH03068.1	506	145/579	25
YKL172W	427	orf19.11968	426	239/445	53	AEL123W	395	249/426	58	Afu5g12270	384	169/389	43	AN0074	378	159/367	43	CHG02571	427	161/425	37	CIMG_09253	386	164/373	43	CND03550	395	138/399	34	CAG89061.1	410	239/441	54					FG07457	418	179/419	42	CAGL0L00341g	387	262/424	61	CAH02887.1	423	269/435	61
YER138C
YLR224W	369	orf19.13034	466	42/120	35	ADR318W	350	71/306	23									CHG02344	425	24/97	24									CAG88441.1	440	39/111	35									CAGL0C01155g	315	72/266	27
YGR234W	399	orf19.11192	398	125/402	31					Afu8g06080	433	150/410	36	AN3522	426	150/413	36	CHG10094	424	144/410	35					CNC07160	504	154/426	36	CAG91139.1	403	128/404	31	19074320	145	1949-12-01	24	FG04458	415	137/327	41	CAGL0L06666g	398	285/399	71	CAH02568.1	395	251/397	63
YGR261C	809	orf19.8903	771	264/828	31	ADR335C	781	356/810	43	Afu5g11360	843	236/842	28	AN0165	803	184/598	30	CHG04149	734	217/813	26	CIMG_12292	802	235/816	28	CNC06410	835	168/616	27	CAG90988.1	823	294/816	36	19074327	778	46/178	25	FG05286	776	229/799	28	CAGL0F08393g	806	352/822	42	CAH03006.1	792	341/822	41
YKR020W	164	orf19.13014	376	28/126	22	AFR102C	138	55/164	33																													FG06320	292	23/95	24	CAGL0H06809g	147	73/163	44	CAH00262.1	182	60/174	34
YKR048C	417	orf19.7501	435	224/444	50	AEL109W	429	238/439	54	Afu5g05540	423	179/410	43	AN8863	394	184/434	42	CHG07789	401	198/427	46	CIMG_06358	409	189/431	43	CNE04440	813	114/325	35	CAG86263.1	405	220/430	51					FG07467	406	195/428	45	CAGL0M05973g	410	279/424	65
YBR244W	162													AN2846	194	98/163	60	CHG02430	131	69/120	57					CNE00580	185	99/163	60													CAGL0C01705g	164	119/159	74	CAH00335.1	168	92/162	56
YFR030W	1035	orf19.11557	1094	464/1093	42	AGR237C	1030	558/1045	53	Afu6g08920	1046	385/1061	36	AN1752	1045	391/1066	36	CHG09255	1140	372/1065	34	CIMG_01331	1076	407/1077	37	CNG03990	1055	339/1066	31	CAG85614.1	1107	488/1084	45					FG08463	1065	420/1081	38	CAGL0D05280g	1030	609/1033	58	CAH00860.1	1035	646/1044	61
YMR144W	342					ADR259W	409	88/315	27																																	CAGL0I00770g	318	116/332	34	CAH00032.1	386	98/354	27
YPL060W	413	orf19.10959	453	138/328	42	ADR049W	330	185/311	59									CHG06488	537	140/327	42					CNB03890	282	68/186	36	CAG87763.1	368	163/344	47									CAGL0M07249g	397	253/357	70
YBL102W	215	orf19.9878	217	94/211	44	ADR066C	212	134/209	64	Afu1g09680	211	72/176	40	AN1297	215	84/202	41					CIMG_10258	216	79/203	38	CNI02440	120	22/85	25	CAG90685.1	210	92/207	44	85014305	171	29/119	24	FG01306	371	80/207	38	CAGL0M09427g	213	160/209	76
YMR171C	550	orf19.10218	522	162/453	35	ADL279W	493	249/480	51	Afu1g14910	608	135/368	36	AN0831	502	139/385	36	CHG07321	508	130/370	35	CIMG_03281	494	151/460	32	CNJ01720	665	98/237	41	CAG90859.1	445	147/422	34					FG01852	522	129/345	37	CAGL0F07799g	580	315/534	58	CAH00605.1	466	249/479	51
YER133W-A
YDR368W	312					AER401W	313	168/310	54									CHG06638	302	130/288	45	CIMG_04373	317	141/283	49					CAG85661.1	314	160/308	51
YHR154W	1070	orf19.9020	903	203/847	23	ADL145C	875	216/773	27	Afu4g12310	856	134/511	26					CHG09133	846	97/430	22	CIMG_07075	845	129/665	19					CAG84368.1	885	164/713	23					FG08400	847	105/433	24	CAGL0I01958g	1099	318/1135	28
YML002W	737	orf19.13243	1189	189/768	24	ACR006C	1071	238/694	34	Afu1g09870	1308	86/274	31	AN1280	1453	81/266	30	CHG01020	1331	80/247	32	CIMG_10279	1294	82/259	31					CAG90189.1	1235	194/794	24					FG02766	1321	81/251	32	CAGL0L07634g	1130	280/720	38	CAH00217.1	1067	237/720	32
YHL012W	493
YOL153C	581									Afu3g07040	568	196/528	37
YJL163C	555	orf19.6976	613	128/585	21	AEL114C	590	148/529	27	Afu5g07760	485	104/447	23					CHG04709	594	119/508	23	CIMG_06145	592	98/428	22	CNG04530	917	36/156	23	CAG85593.1	623	123/531	23					FG09806	574	93/427	21	CAGL0M08426g	545	217/481	45	CAH02245.1	620	208/566	36
YDR101C	593	orf19.10533	564	299/596	50	AGR102C	591	340/587	57	Afu2g16820	426	61/230	26	AN7299	403	59/241	24	CHG03259	418	60/230	26	CIMG_09441	414	61/230	26					CAG90567.1	564	286/582	49					FG06955	405	82/387	21	CAGL0L06314g	588	401/580	69
YJR011C	261					AGR326C	202	24/91	26					AN8181	475	16/67	23																									CAGL0B03861g	294	24/109	22
YPL228W	549	orf19.10140	520	113/437	25	AFL134W	478	276/554	49																	CNF04680	397	69/246	28	CAG88572.1	476	103/366	28									CAGL0E06050g	602	325/617	52	CAH01768.1	556	277/563	49
YLL018C-A
YGR118W
YPR086W	345	orf19.10577	344	177/330	53	ADR007C	354	230/337	68	Afu3g10620	422	129/340	37	AN4928	351	130/335	38	CHG04440	353	127/349	36	CIMG_03627	353	130/335	38	CNF01950	819	112/324	34	CAG88192.1	346	177/330	53	19074360	312	110/325	33	FG00597	348	116/333	34	CAGL0K07964g	363	303/339	89	CAH00767.1	357	231/332	69
YGL003C	566	orf19.9631	597	260/591	43	AFL007C	551	358/563	63	Afu3g08280	603	218/514	42	AN2965	592	217/514	42	CHG02597	566	221/525	42	CIMG_07612	562	212/504	42	CNG03780	695	192/430	44	CAG84579.1	592	252/569	44	19074203	371	116/316	36	FG01908	598	229/552	41	CAGL0A00605g	640	353/632	55	CAH02975.1	582	351/598	58
YMR028W	366	orf19.12096	393	125/399	31	ABR072W	347	145/342	42	Afu5g11780	358	117/377	31	AN0120	347	109/328	33	CHG04732	387	104/382	27	CIMG_09181	356	108/360	30	CNA03170	399	82/385	21	CAG90101.1	388	121/388	31					FG09800	349	118/380	31	CAGL0M07425g	375	195/374	52	CAH01621.1	361	173/350	49
YMR055C	306	orf19.13249	314	131/298	43	ADR131C	304	197/300	65	Afu1g02940	446	122/325	37	AN0281	453	124/345	35	CHG01879	488	127/327	38	CIMG_04785	453	124/323	38	CNH00740	286	101/268	37	CAG90173.1	315	138/304	45					FG01065	491	126/329	38	CAGL0F06391g	334	217/332	65
YDR251W	830
YHR038W	230	orf19.8108	261	75/235	31	AAL074C	226	95/214	44	Afu8g03940	268	55/227	24					CHG01062	299	44/204	21	CIMG_02268	291	60/227	26	CNB04540	252	61/251	24	CAG89364.1	257	93/240	38									CAGL0F08943g	233	103/222	46	CAH01523.1	241	115/223	51
YHR065C	501	orf19.7546	399	278/404	68	AAL041C	487	400/501	79	Afu1g06220	472	249/475	52	AN4233	465	248/469	52	CHG04288	493	245/460	53	CIMG_03528	474	247/452	54	CNI02850	484	251/445	56	CAG87892.1	478	310/494	62	19074653	400	156/399	39	FG04028	486	252/478	52	CAGL0J10912g	493	419/494	84	CAH01705.1	487	417/502	83
YIL127C	206	orf19.9275	219	62/221	28	AER376W	155	58/153	37																					CAG84687.1	195	72/203	35									CAGL0G08778g	202	99/202	49
YCR048W	610																																									CAGL0C02981g	667	284/673	42
YCR075C	260					AER269C	247	97/242	40	Afu6g14530	280	78/267	29	AN0275	284	68/254	26	CHG02672	278	69/266	25	CIMG_04797	279	66/250	26	CNA02050	284	63/283	22									FG07129	304	63/249	25	CAGL0M06985g	249	140/249	56
YOR179C	188
YKL223W
YER171W	778	orf19.7119	765	597/755	79	AGR114C	774	657/777	84	Afu1g13910	770	531/769	69	AN9436	797	546/796	68	CHG10288	732	508/722	70	CIMG_03377	795	541/767	70	CNA05570	799	484/776	62	CAG90541.1	794	601/783	76	19074270	742	354/749	47	FG04295	761	518/761	68	CAGL0L11924g	775	694/777	89	CAH01845.1	778	675/780	86
YOL037C
YJL047C	842					AFR617C	771	74/264	28																																	CAGL0J04862g	799	123/445	27
YOL155W-A
YLR285W	261	orf19.11853	262	135/256	52	AGR284W	265	152/260	58	Afu3g14110	259	93/247	37	AN2500	262	92/257	35	CHG08963	193	55/183	30	CIMG_00096	231	90/220	40	CNG02680	273	69/210	32	CAG89682.1	254	145/258	56					FG08433	594	92/252	36	CAGL0M09801g	256	170/260	65	CAH01260.1	270	170/274	62
YLR302C	120																					CIMG_04953	317	21/52	40
YEL057C	233
YGL153W	341	orf19.1805	452	114/344	33	AGR381C	335	151/331	45	Afu3g10190	416	86/330	26	AN4968	757	89/328	27	CHG09166	351	88/326	26	CIMG_03565	377	89/324	27	CNM00350	354	90/330	27	CAG91028.1	408	116/333	34					FG09263	302	59/239	24	CAGL0E05082g	380	167/356	46
YPL111W	333	orf19.3934	317	166/327	50	AGR225C	399	208/329	63	Afu3g11430	324	144/331	43	AN2901	324	137/330	41	CHG00365	255	93/222	41	CIMG_03683	322	145/332	43	CNG00550	398	152/351	43	CAG91132.1	344	171/333	51					FG10967	325	150/331	45	CAGL0J07062g	321	234/327	71
YMR222C	223									Afu3g06620	288	71/264	26					CHG06755	176	22/53	41					CNC06540	301	61/223	27													CAGL0M11176g	219	149/222	67	CAH01361.1	218	137/220	62
YPL139C	460					ACR116W	453	162/440	36
YNL267W	1066	orf19.3199	956	442/1056	41	AFR666C	997	610/1076	56									CHG03359	1016	318/779	40					CNG00610	1251	165/379	43	CAG88035.1	991	456/1085	42	19173068	711	118/297	39	FG05499	981	305/790	38	CAGL0J08140g	1040	698/1051	66	CAH01154.1	956	632/1052	60
YDR419W	632	orf19.8485	640	228/668	34	AAR136W	617	298/632	47	Afu5g09000	672	178/651	27	AN4678	674	165/590	27	CHG06608	661	135/512	26	CIMG_11809	665	183/661	27	CNE03660	690	150/568	26	CAG89102.1	770	226/692	32					FG08914	684	154/513	30	CAGL0F02959g	635	356/635	56	CAH02669.1	645	320/659	48
YNL294C	533	orf19.3176	529	134/544	24	AEL202C	502	197/509	38	Afu5g13270	778	68/244	27	AN6886	760	68/244	27	CHG03021	801	67/262	25	CIMG_09380	783	72/276	26					CAG88043.1	537	122/464	26					FG05524	778	59/245	24	CAGL0M03663g	539	160/513	31	CAH02920.1	519	199/508	39
YOR072W-A
YHR205W	824	orf19.8449	787	420/774	54	ADL389W	711	494/778	63	Afu1g06400	875	342/664	51	AN4238	919	352/733	48	CHG01399	650	329/636	51	CIMG_03541	923	338/616	54	CNN00360	817	307/739	41	CAG86904.1	781	428/770	55					FG00472	896	338/671	50	CAGL0F09075g	746	553/840	65	CAH02087.1	734	506/761	66
YIL002W-A
YML063W	255	orf19.10520	256	207/256	80	AER131C	256	235/256	91	Afu5g05450	256	180/256	70	AN8870	256	182/256	71	CHG07803	254	180/256	70	CIMG_06346	255	178/256	69	CNB04880	259	160/259	61	CAG87028.1	256	211/256	82					FG07480	256	181/256	70	CAGL0M00814g	255	235/255	92	CAH02152.1	255	238/255	93
YOR319W	213	orf19.9801	259	91/219	41	ABL059W	204	105/204	51	Afu6g05180	352	76/212	35	AN6501	352	75/212	35	CHG07164	529	78/205	38	CIMG_02600	347	81/217	37	CNL04610	304	79/208	37	CAG89795.1	252	79/212	37					FG07342	357	75/213	35	CAGL0I09900g	211	98/210	46	CAH01695.1	203	93/204	45
YHL009W-A
YJL197W	1254	orf19.13639	1354	430/1342	32	AFR627C	1287	538/1213	44	Afu2g14130	1694	283/822	34	AN6354	1418	280/787	35	CHG03140	1550	154/380	40	CIMG_05483	1524	290/850	34	CNG03680	1490	270/833	32	CAG90715.1	1266	419/1268	33	19074341	726	88/337	26	FG06912	1618	294/858	34	CAGL0L01639g	1147	554/1192	46	CAH01202.1	1252	502/1258	39
YDR162C	236	orf19.13941	342	61/197	30	AGL169C	252	98/215	45	Afu2g03680	452	42/107	39	AN3819	420	47/111	42	CHG00853	331	55/156	35	CIMG_04493	506	47/128	36					CAG88333.1	242	70/201	34	19074443	153	30/119	25	FG00929	392	50/113	44	CAGL0E01045g	213	103/209	49	CAH00902.1	227	98/176	55
YOR062C	268					ADR205C	246	87/212	41
YDL020C	531	orf19.1069	536	136/579	23	AER227W	645	186/660	28	Afu1g13750	729	41/114	35	AN0709	703	57/181	31	CHG10305	686	37/88	42	CIMG_08755	889	33/95	34					CAG87200.1	486	107/395	27									CAGL0K01727g	499	178/556	32	CAH01231.1	564	166/610	27
YJR072C	385	orf19.6463	425	274/385	71	AFR428C	383	278/382	72	Afu4g11820	407	194/398	48	AN5536	396	205/392	52	CHG04291	367	177/304	58	CIMG_10782	621	202/399	50	CND04790	405	182/360	50	CAG89685.1	380	277/386	71	19074062	270	102/263	38	FG04038	388	194/361	53	CAGL0K00429g	382	310/384	80	CAH02553.1	437	292/396	73
YKL107W	309													AN2715	331	51/225	22	CHG08465	334	54/239	22																	FG11230	279	48/202	23					CAH00421.1	293	136/292	46
YKL134C	770	orf19.8786	783	297/761	39	AFR198W	776	418/746	56	Afu6g08640	801	275/762	36					CHG00986	778	255/766	33	CIMG_01084	790	269/760	35	CNB02140	715	243/691	35	CAG90217.1	794	310/757	40					FG06865	787	272/765	35	CAGL0D02112g	761	427/730	58	CAH02475.1	779	390/736	52
YER082C	554	orf19.12298	527	321/540	59	ACL034W	550	392/539	72	Afu2g12890	535	237/518	45	AN6265	535	250/519	48	CHG07970	555	234/527	44	CIMG_05166	541	245/529	46	CNB00540	624	200/559	35	CAG85415.1	528	323/540	59	19173690	435	157/400	39	FG04404	552	246/526	46	CAGL0J03344g	543	379/518	73	CAH01463.1	558	394/555	70
YLR169W	117
YLL027W	250	orf19.12967	269	103/180	57	AGL033C	265	117/213	54	Afu4g10690	228	98/226	43	AN1974	566	86/184	46	CHG10600	282	80/186	43	CIMG_01472	249	91/168	54	CNE04050	215	81/179	45	CAG84571.1	275	107/196	54					FG10887	239	86/133	64	CAGL0G03905g	250	122/209	58
YPR137W	573	orf19.10348	549	254/599	42	AAR102C	591	373/579	64	Afu4g07500	656	172/558	30	AN4456	625	179/557	32	CHG02458	564	188/573	32	CIMG_09545	620	206/666	30	CNJ02290	546	176/604	29	CAG87961.1	541	264/577	45					FG06802	587	211/613	34	CAGL0D04884g	563	390/569	68	CAH02415.1	567	388/574	67
YBR189W	195	orf19.838.1	189	163/192	84	AEL255W	188	176/195	90	Afu3g06970	237	130/172	75	AN4803	193	147/195	75	CHG06594	191	144/192	75	CIMG_00377	190	145/192	75					CAG85170.1	190	160/190	84	19173632	184	72/165	43	FG08896	191	144/191	75	CAGL0M06501g	194	180/194	92
YLL054C	769																	CHG02493	565	20/66	30
YGL064C	561	orf19.10985	555	203/572	35	AFL102W	554	238/516	46	Afu2g08480	631	160/504	31	AN6149	630	169/551	30	CHG05836	576	132/467	28	CIMG_10626	960	165/566	29	CNC00100	551	120/417	28	CAG85921.1	593	224/582	38					FG06964	1741	150/493	30	CAGL0M05753g	568	291/526	55	CAH02027.1	584	285/588	48
YHR213W-B
YMR106C	629	orf19.9919	609	105/497	21	ABL030W	602	234/637	36	Afu2g02620	725	156/675	23	AN4552	725	128/534	23	CHG05790	736	124/569	21	CIMG_01804	731	123/535	22	CNB01380	836	63/199	31	CAG85021.1	723	144/565	25					FG06721	693	115/495	23	CAGL0K03443g	615	256/647	39	CAH02488.1	609	211/642	32
YBL074C	355					AGR376W	356	136/353	38	Afu2g10430	471	20/58	34									CIMG_04347	461	21/58	36	CNA03520	406	54/263	20	CAG84542.1	410	118/424	27									CAGL0A04543g	363	137/373	36
YNL150W	135
YDR302W	219	orf19.10277	261	77/253	30	AAL059W	217	114/203	56	Afu2g01070	297	47/121	38					CHG02692	260	41/120	34	CIMG_00201	310	41/122	33	CNE01940	288	32/113	28	CAG90823.1	236	59/196	30					FG10223	255	46/115	40	CAGL0H01485g	217	138/219	63	CAH01507.1	217	124/216	57
YHR099W	3744	orf19.10955	2284	1166/2296	50	AER393C	3697	2428/3751	64	Afu5g02570	3896	1260/3292	38	AN8000	3390	1055/2748	38	CHG02448	3887	1194/3312	36	CIMG_06465	3795	1475/3910	37	CNA06110	3671	1215/3895	31					19173593	3436	139/546	25	FG06089	3880	1217/3351	36	CAGL0A01914g	3743	2644/3759	70
YEL059C-A
YOR202W	220	orf19.7813	222	164/219	74	ADL270C	220	161/217	74	Afu6g04700	244	141/238	59	AN6536	244	136/238	57	CHG02624	222	133/201	66	CIMG_02799	241	131/231	56	CNH01620	202	125/219	57	CAG86416.1	223	166/218	76	19074215	114	21/86	24	FG06093	227	134/216	62	CAGL0L02937g	210	156/214	72
YDL170W	528	orf19.7570	803	136/477	28					Afu3g09670	661	105/502	20					CHG09596	748	34/161	21	CIMG_01913	661	68/304	22					CAG90282.1	794	141/479	29					FG10812	645	41/158	25
YDL198C	300	orf19.8303	304	245/297	82	AGR191W	298	249/296	84	Afu1g07450	177	137/176	77	AN5132	324	210/311	67	CHG08237	303	209/295	70	CIMG_02503	309	208/289	71	CNC05270	302	172/289	59	CAG89230.1	301	241/299	80					FG00646	301	213/299	71	CAGL0J09790g	300	265/300	88
YNR026C	471					AAR048W	1011	239/459	52									CHG02905	519	24/70	34	CIMG_06226	625	93/428	21	CNK02110	416	91/419	21	CAG89249.1	1131	161/498	32					FG06652	621	70/272	25	CAGL0M10703g	459	217/443	48	CAH01440.1	958	213/433	49
YOL098C	1037	orf19.13985	1143	410/1056	38	AFR334W	1029	576/1037	55	Afu4g07610	1058	340/1053	32	AN9434	1045	325/1059	30	CHG02587	1100	330/1050	31	CIMG_09555	1045	330/1054	31	CND04540	1054	340/1058	32	CAG86358.1	1067	434/1052	41					FG05900	1046	340/1053	32	CAGL0I07535g	1021	598/1041	57
YIR009W	111	orf19.12210	131	37/114	32	AAR022W	114	56/111	50	Afu6g06490	294	29/75	38	AN0109	252	27/81	33	CHG01555	196	35/85	41	CIMG_07275	182	32/81	39					CAG85430.1	116	33/84	39									CAGL0L09449g	118	57/105	54	CAH02439.1	114	55/109	50
YIR036C	263
YDR046C	604
YLR363C	218	orf19.9101	398	31/74	41																	CIMG_08096	440	23/70	32					CAG90127.1	416	30/75	40									CAGL0G05005g	244	132/244	54	CAH02284.1	244	88/236	37
YNL339W-A
YGL231C	190	orf19.7183	176	62/156	39	AFR249W	181	93/182	51	Afu2g10350	188	59/150	39	AN5951	255	42/99	42					CIMG_04359	187	59/149	39	CNA01770	197	53/173	30	CAG90760.1	184	67/169	39					FG09736	186	51/147	34	CAGL0H07953g	183	104/182	57	CAH02634.1	202	80/182	43
YMR283C	513	orf19.14019	437	175/511	34	AFR451C	408	195/426	45	Afu5g08280	461	163/510	31	AN7709	465	141/445	31	CHG02532	393	54/114	47	CIMG_05954	452	154/492	31	CNL05410	1003	38/109	34	CAG88921.1	538	186/560	33					FG05131	453	166/507	32					CAH00226.1	489	260/502	51
YFL028C	289	orf19.8018	320	140/275	50	AFR152C	270	161/278	57	Afu6g05080	280	125/275	45	AN6512	230	90/185	48	CHG07174	299	117/221	52	CIMG_02622	270	122/274	44	CNE04760	268	105/222	47	CAG89280.1	321	132/275	48					FG07165	287	123/273	45	CAGL0K12474g	294	193/286	67
YLR052W	250					AFR515W	190	55/142	38																																	CAGL0F01903g	280	104/281	37
YPR020W	115	orf19.11241	114	50/113	44	ADL025W	119	55/115	47	Afu1g16280	196	37/118	31	AN0943	196	38/120	31	CHG01691	200	37/120	30	CIMG_03058	195	39/119	32	CNC03840	156	30/91	32	CAG88282.1	123	49/125	39					FG00656	186	33/92	35	CAGL0K02409g	123	67/115	58	CAH01830.1	119	63/115	54
YBR072W	214					ADL397C	170	84/206	40	Afu5g10270	201	56/200	28	AN7892	184	50/167	29	CHG03544	245	25/60	41	CIMG_01749_1	211	54/191	28
YNL034W	612																	CHG03407	488	60/228	26
YIL071C	444					ACL027C	420	100/355	28																					CAG85441.1	414	40/169	23					FG09608	537	32/115	27	CAGL0M12749g	452	133/438	30	CAH01392.1	389	74/227	32
YOR096W	190	orf19.9267	186	148/185	80	ACL076W	190	183/190	96	Afu3g10730	201	106/180	58	AN4916	201	106/180	58	CHG03651	203	109/180	60	CIMG_03754	201	105/183	57					CAG84693.1	188	151/185	81	19074878	178	35/181	19	FG06587	203	110/180	61	CAGL0G06490g	188	174/190	91	CAH01654.1	190	173/190	91
YDL081C	106	orf19.10509	106	77/108	71	ADR256W	104	76/106	71	Afu1g06830	111	64/111	57	AN5719	109	70/109	64	CHG06985	110	68/110	61	CIMG_04018	111	66/109	60	CNA06350	109	67/109	61	CAG86977.1	106	71/107	66					FG10368	108	63/104	60	CAGL0I00814g	107	83/109	76	CAH00035.1	106	80/106	75
YER106W	302					AGL304W	292	51/172	29																																	CAGL0G03377g	216	58/167	34
YLR247C	1556					AAL030C	1539	552/1459	37	Afu6g06550	1116	316/1210	26	AN5773	2379	227/924	24	CHG07210	1480	329/1392	23	CIMG_07294	1386	336/1311	25	CND01470	1586	308/1412	21	CAG89787.1	1781	307/1201	25					FG07413	1422	327/1308	25	CAGL0B05049g	1470	540/1433	37
YGR257C	366	orf19.8047	349	166/363	45	AFR131C	344	188/364	51	Afu2g09250	464	144/398	36	AN6087	426	140/398	35	CHG01055	209	75/234	32	CIMG_01046	485	147/413	35	CNH03360	643	95/325	29	CAG87881.1	386	174/370	47					FG09323	476	141/408	34	CAGL0F08305g	374	222/382	58	CAH02998.1	366	218/364	59
YKR016W	540	orf19.11874	565	144/550	26	AFR106C	496	184/531	34	Afu4g08030	624	133/577	23	AN3843	618	134/591	22	CHG01960	670	90/423	21	CIMG_08785	671	99/414	23	CNL05310	725	96/417	23	CAG85026.1	578	150/564	26					FG00686	629	127/565	22	CAGL0G07711g	520	222/550	40	CAH00267.1	535	193/553	34
YKR043C	271	orf19.9445	240	129/262	49	ADR323C	268	189/264	71	Afu6g02600	295	101/281	35	AN8720	239	103/272	37	CHG06624	246	103/273	37					CNF00810	234	85/258	32	CAG86183.1	246	137/267	51					FG08922	243	93/272	34	CAGL0L03311g	279	213/271	78
YPR198W	543																	CHG01311	648	139/472	29
YFR053C	485																					CIMG_00997	490	264/485	54													FG00500	572	260/481	54
YGL098W	245					AFL043C	254	87/241	36	Afu3g01710	437	24/124	19																	CAG85946.1	268	42/152	27									CAGL0J05368g	222	111/236	47
YBR141W-A
YPL083C	467	orf19.7361	472	120/461	26	AGR205C	455	193/443	43	Afu6g10540	460	84/374	22	AN2449	722	59/224	26	CHG10174	403	61/253	24	CIMG_09708	478	60/250	24	CNK00570	530	112/493	22	CAG85468.1	469	130/479	27					FG01480	452	95/370	25	CAGL0H05555g	442	192/434	44	CAH00113.1	440	163/461	35
YDR363W	456	orf19.9862	485	109/437	24	AER251W	407	107/351	30																					CAG90667.1	477	59/268	22					FG00459	504	88/415	21	CAGL0A02706g	369	144/435	33	CAH00000.1	392	118/438	26
YNL229C	354	orf19.7794	344	225/333	67	ABL195C	354	258/350	73	Afu4g14530	225	85/237	35	AN3255	327	85/234	36	CHG00383	319	85/235	36	CIMG_00771	217	85/242	35	CNI04380	275	80/240	33	CAG89036.1	308	221/311	71					FG03000	257	73/235	31	CAGL0J07392g	355	278/360	77	CAH01029.1	389	268/381	70
YDR390C	636	orf19.12540	624	269/640	42	AFR138W	619	307/637	48	Afu6g10510	644	244/655	37	AN2450	610	224/530	42	CHG08058	553	184/382	48	CIMG_09705	619	255/632	40	CNF00770	662	248/673	36	CAG90690.1	599	263/605	43					FG06030	679	244/641	38	CAGL0M01606g	632	397/646	61
YML025C	286	orf19.7019	278	112/282	39	AER316C	269	148/263	56	Afu5g12800	252	96/266	36	AN6843	200	76/213	35	CHG07831	319	93/279	33	CIMG_09278	298	97/261	37	CNB02740	406	79/255	30	CAG89715.1	255	126/268	47					FG09003	322	92/293	31	CAGL0G07205g	285	158/274	57	CAH01992.1	262	164/276	59
YDL221W	183																					CIMG_08828	328	27/87	31
YOR290C	1703	orf19.9102	1690	786/1739	45	AFR562C	1444	824/1304	63																					CAG90128.1	1590	783/1695	46									CAGL0M04807g	1730	1034/1787	57	CAH02294.1	1534	826/1450	56
YHL035C	1592
YCL018W	364	orf19.7080	373	282/364	77	AAL012C	372	267/363	73	Afu1g15780	366	236/359	65	AN0912	366	230/359	64	CHG02852	335	204/363	56	CIMG_03106	363	235/359	65	CNA04310	373	229/366	62	CAG90502.1	382	278/364	76					FG06675	384	235/382	61	CAGL0H03795g	365	320/365	87	CAH00374.1	362	311/360	86
YCL045C	760	orf19.11608	861	139/446	31	AFR720W	732	266/743	35	Afu5g09270	952	158/536	29	AN4728	889	147/582	25	CHG06242	236	64/233	27	CIMG_06681	946	156/561	27	CNF04690	1056	156/636	24	CAG88219.1	905	139/509	27	19173687	228	23/77	29	FG00261	966	143/577	24	CAGL0B00660g	746	293/764	38	CAH01093.1	724	262/768	34
YLR414C	263	orf19.14033	430	47/220	21					Afu6g07470	302	54/209	25	AN5213	326	64/281	22	CHG01040	346	32/182	17	CIMG_08039	311	55/257	21					CAG88813.1	360	68/308	22					FG10170	278	58/237	24	CAGL0J04466g	261	148/260	56	CAH02040.1	265	120/263	45
YEL020W-A
YKL051W	353	orf19.10240	312	114/301	37	ABR080W	340	178/325	54	Afu6g06640	285	69/267	25	AN5768	275	76/293	25	CHG07213	235	20/54	37	CIMG_11931	306	71/297	23	CNC05520	378	67/300	22	CAG85111.1	174	66/153	43					FG07425	279	73/298	24	CAGL0M13101g	341	222/325	68	CAH01611.1	308	189/318	59
YMR307W	559	orf19.13500	544	334/560	59	AGL351W	555	278/494	56	Afu8g02130	537	273/523	52	AN3730	542	269/528	50	CHG07409	536	227/507	44	CIMG_01751	527	249/501	49	CNN02260	564	212/545	38	CAG84602.1	551	317/543	58					FG02022	541	234/515	45	CAGL0M13849g	565	388/564	68	CAH01681.1	555	351/561	62
YER017C	761	orf19.9238	795	428/726	58	AAR025C	726	467/694	67																					CAG87336.1	806	442/785	56									CAGL0H09416g	750	515/690	74	CAH02435.1	507	302/485	62
YPL250C	136													AN7470	304	17/66	25																													CAH02378.1	129	34/110	30
YFL061W
YLR130C	422	orf19.9158	370	199/411	48	AGL143C	374	196/418	46	Afu2g03860	353	174/425	40	AN3799	359	177/417	42	CHG05526	390	154/427	36	CIMG_08081	365	181/416	43					CAG85277.1	364	197/418	47	85014265	317	30/142	21	FG02589	339	155/402	38	CAGL0E01353g	433	233/439	53	CAH00881.1	414	233/417	55
YGR113W	343	orf19.12300	277	57/236	24	AAR029W	268	100/268	37	Afu6g12700	253	43/134	32	AN3710	189	23/58	39	CHG09743	189	39/140	27	CIMG_01703	207	35/94	37					CAG85417.1	294	53/186	28					FG07951	204	23/54	42	CAGL0L04752g	307	138/344	40	CAH02431.1	313	125/347	36
YBR150C	1094
YMR050C
YDR247W	461									Afu3g10530	423	144/431	33	AN4935	428	143/404	35	CHG04932	501	122/385	31	CIMG_03602	409	135/405	33																	CAGL0K11275g	525	203/430	47
YDR274C	123
YHR033W	423
YOR147W	653					AFR391W	577	211/582	36																																	CAGL0K09482g	649	253/696	36	CAH01336.1	583	223/585	38
YDL105W	402	orf19.11637	371	90/353	25	AFL198W	384	183/404	45	Afu5g08660	447	91/434	20	AN4710	400	87/428	20	CHG06425	1547	103/433	23	CIMG_06769	465	102/431	23	CNE00690	363	87/392	22	CAG91012.1	385	98/350	28	19173506	261	31/146	21					CAGL0L07414g	359	157/360	43	CAH00599.1	385	175/386	45
YJR157W	120
YKL219W	407
YER167W	851					AGR119C	801	233/860	27																																	CAGL0L11836g	847	259/826	31	CAH01840.1	790	233/824	28
YGR290W
YKR077W	363
YGL149W
YGL176C	554					ADL034W	449	22/47	46	Afu1g02490	514	21/67	31					CHG10344	558	19/51	37	CIMG_11718	504	16/47	34									19074495	330	1945-12-01	26	FG01426	485	19/51	37	CAGL0L05940g	482	106/519	20
YPL107W	248	orf19.12069	235	79/206	38	AGR214C	283	104/210	49	Afu4g04470	270	43/95	45	AN7001	258	44/101	43	CHG08810	398	39/83	46	CIMG_08617	278	36/85	42					CAG85092.1	234	66/131	50					FG08273	230	36/83	43	CAGL0H05951g	228	118/225	52	CAH00148.1	238	123/235	52
YMR218C	1102	orf19.8850	1264	246/1139	21	AER352C	1082	362/1103	32	Afu1g12540	1443	31/111	27	AN1038	1433	63/265	23	CHG10935	665	21/57	36	CIMG_06872	1445	58/261	22	CNK01370	1132	45/223	20	CAG87677.1	1215	267/1225	21					FG05054	1514	41/164	25	CAGL0F03949g	1096	435/1098	39	CAH01367.1	1066	299/1111	26
YPL134C	310	orf19.3518	286	180/297	60	ACR109W	299	196/311	63																																					CAH00472.1	297	195/303	64
YNL262W	2222	orf19.9901	2211	1253/2214	56	AFR657C	2180	1426/2212	64	Afu3g09560	2230	1103/2272	48	AN3067	2207	1115/2252	49	CHG09965	2183	1067/2260	47	CIMG_01894	2223	1102/2242	49	CNK01430	2250	973/2246	43	CAG88534.1	2226	1267/2233	56	19074730	1799	459/1091	42	FG06065	2852	1072/2247	47	CAGL0J08030g	2217	1523/2227	68	CAH01163.1	2185	1440/2211	65
YDR441C	181
YHR200W	268	orf19.11583	279	153/279	54	ABL078C	281	198/260	76	Afu2g15070	280	122/268	45	AN7579	238	102/219	46	CHG05916	292	125/257	48	CIMG_02361	290	127/267	47	CNA04640	371	111/246	45	CAG88904.1	279	145/283	51	19074650	208	62/250	24	FG01123	288	128/284	45	CAGL0L08580g	268	189/269	70	CAH02101.1	247	168/253	66
YFL010W-A
YLR014C	904	orf19.3986	860	233/733	31					Afu1g15470	1088	211/838	25	AN0891	1060	203/856	23	CHG04684	1097	98/344	28	CIMG_03335	1091	207/834	24					CAG90957.1	650	198/526	37					FG05120	963	119/439	27	CAGL0D02904g	887	454/904	50	CAH01538.1	775	303/737	41
YML086C	526	orf19.7551	557	272/551	49	AFR440C	532	363/517	70	Afu1g14950	896	189/509	37	AN0836	574	183/517	35	CHG06300	527	184/525	35	CIMG_03293	579	194/516	37	CNN01640	478	142/519	27	CAG84421.1	557	257/541	47					FG08694	514	189/523	36	CAGL0H04125g	525	373/523	71	CAH01807.1	525	375/515	72
YOR314W	109
YGR024C	237	orf19.7063	268	121/220	55	ABR031C	237	169/237	71	Afu1g14630	372	103/218	47	AN0804	255	88/182	48					CIMG_11079	225	75/142	52	CNC02800	285	123/217	56	CAG89743.1	265	121/218	55					FG00914	253	100/183	54	CAGL0J00209g	237	178/237	75	CAH02207.1	237	177/237	74
YBR034C	348	orf19.10801	339	211/340	62	AAR190W	346	267/340	78	Afu1g06190	335	189/307	61	AN3096	560	148/360	41	CHG01026	333	191/305	62	CIMG_03531	350	202/321	62	CNB03520	342	187/309	60	CAG84993.1	337	204/337	60	19173510	199	20/62	32	FG01134	350	209/350	59	CAGL0I04730g	348	280/348	80	CAH02240.1	348	272/348	78
YLR448W	176	orf19.3003.1	176	143/175	81					Afu1g11130	200	107/182	58	AN1166	148	89/150	59	CHG02808	199	102/179	56	CIMG_06963_1	206	102/180	56																	CAGL0L11462g	176	147/176	83	CAH02135.1	175	143/173	82
YOR030W	619	orf19.8500	571	99/494	20	AEL219W	497	115/330	34																					CAG88480.1	528	86/408	21									CAGL0H08129g	566	158/458	34
YOR058C	885	orf19.7377	906	161/643	25	AAR137W	888	312/893	34	Afu2g16260	768	91/302	30	AN2128	774	95/299	31	CHG03084	744	90/299	30	CIMG_09507	774	96/311	30	CNC07120	866	65/233	27	CAG87357.1	1026	144/535	26					FG02553	767	85/317	26	CAGL0L10252g	845	330/860	38
YDL016C										Afu8g05720	197	15/40	37
YJR040W	779	orf19.5880	768	334/800	41	AEL071C	752	429/765	56	Afu5g10630	852	299/761	39	AN2308	828	298/822	36	CHG04488	839	292/766	38	CIMG_00701	863	299/835	35	CNK01900	873	276/714	38	CAG89215.1	760	321/771	41					FG05303	815	287/740	38	CAGL0I01628g	774	449/757	59	CAH00056.1	756	406/767	52
YER078C	511	orf19.7987	490	228/471	48	ACL028W	565	273/479	56	Afu6g09190	497	206/478	43	AN1780	506	205/447	45	CHG09087	332	68/152	44	CIMG_01195	502	207/451	45	CNC05670	532	179/483	37	CAG85553.1	522	252/527	47					FG09309	499	191/448	42	CAGL0J03300g	487	301/494	60	CAH01391.1	507	310/482	64
YLR164W	168					AGL137W	171	81/170	47	Afu1g15590	170	49/151	32	AN0896	171	50/148	33	CHG01750	173	47/146	32	CIMG_03134	194	48/147	32	CNB00800	181	41/125	32	CAG90731.1	155	59/145	40					FG00743	197	50/146	34					CAH00958.1	164	87/157	55
YPR132W	145	orf19.13632	145	139/145	95	AAR108C	145	141/145	97	Afu1g09440	145	130/145	89	AN1345	145	128/145	88	CHG08000	145	130/145	89	CIMG_07126	145	132/145	91	CNG04360	145	121/145	83	CAG87904.1	145	136/145	93	19074649	140	79/136	58	FG10733	145	127/145	87	CAGL0L04840g	145	145/145	100	CAH02422.1	145	142/145	97
YBR184W	523
YMR084W	262
YMR101C	343					ABL022W	433	143/292	48																					CAG90443.1	306	109/268	40									CAGL0K03355g	342	175/336	52	CAH02496.1	361	154/313	49
YNL146W	100																																									CAGL0J05808g	99	34/100	34
YNL173C	366	orf19.7239	661	91/339	26
YIL156W	1071	orf19.11296	949	197/576	34	AFR296C	1169	358/867	41																					CAG87687.1	937	185/540	34									CAGL0H06721g	1081	468/931	50	CAH02603.1	1012	481/1102	43
YIR004W	432	orf19.8606	508	219/491	44	ADR015W	436	273/432	63	Afu7g01230	480	184/469	39	AN3375	466	175/454	38	CHG10864	542	192/500	38	CIMG_08117	483	189/473	39	CNA03090	490	165/477	34	CAG85608.1	523	215/505	42					FG09380	537	111/295	37	CAGL0J01936g	425	307/445	68	CAH00759.1	433	274/431	63
YIR031C	554									Afu6g03540	539	337/516	65	AN6653	528	322/516	62	CHG06511	222	128/201	63	CIMG_10106	539	334/518	64
YJL076W	1189					AAL181C	1221	412/1341	30																					CAG90063.1	1630	155/657	23									CAGL0H02783g	1785	420/1315	31	CAH01468.1	1184	450/1337	33
YDR014W	647					AAR187C	561	121/449	26																																	CAGL0D04444g	574	109/567	19	CAH02238.1	581	130/600	21
YKL006C-A
YMR251W-A
YKL013C	171	orf19.10761	119	88/118	74	ACL092C	171	145/171	84	Afu6g02370	169	125/169	73	AN8698	170	118/162	72	CHG06627	169	125/169	73	CIMG_05861	181	125/166	75	CND02720	114	78/111	70	CAG88299.1	171	130/170	76					FG08919	171	118/158	74	CAGL0L05390g	171	159/171	92
YMR251W	366																	CHG04901	262	103/245	42
YPL168W	430					AAL101W	359	38/134	28																					CAG84715.1	297	39/150	26									CAGL0G07447g	388	80/278	28	CAH01489.1	382	84/360	23
YMR279C	540																													CAG87131.1	510	218/477	45									CAGL0M03003g	558	330/489	67
YLR048W	252
YNL284C-B
YGR058W	335	orf19.9726	371	95/338	28	AFR570W	538	158/286	55	Afu3g08540	311	79/295	26	AN2986	311	75/287	26	CHG02786	278	75/263	28	CIMG_07655	303	75/301	24	CNG04140	390	81/311	26	CAG90120.1	425	87/336	25					FG00444	286	83/287	28	CAGL0K04433g	361	204/369	55	CAH02286.1	362	163/365	44
YGR085C	174	orf19.2232	174	152/174	87																					CNJ03370	175	129/169	76
YBR095C	430	orf19.12085	318	76/253	30	ADL313W	366	161/404	39	Afu1g09060	512	32/162	19					CHG09095	447	13/47	27					CNF02930	365	16/41	39	CAG87437.1	350	97/351	27					FG08612	654	42/166	25	CAGL0H08481g	421	197/437	45	CAH02456.1	366	173/378	45
YDR191W	370					AGL118W	414	198/376	52	Afu1g10540	614	138/371	37	AN1226	595	119/285	41	CHG00803	594	132/317	41	CIMG_08957_1	564	151/368	41													FG00460	607	129/333	38	CAGL0F05621g	364	199/365	54	CAH00978.1	399	184/390	47
YDR209C	137
YIL067C	678	orf19.13202	673	281/686	40	ACL048W	633	287/609	47	Afu5g08630	657	170/543	31	AN4712	833	178/581	30	CHG02648	638	182/663	27	CIMG_10133	741	163/493	33	CNM00250	577	168/632	26	CAG90250.1	655	290/644	45					FG07373	671	195/646	30	CAGL0M12683g	658	424/645	65	CAH01401.1	659	337/609	55
YCR005C	460
YOR091W	401	orf19.9264	353	194/342	56	ACL082W	343	252/339	74	Afu5g13930	354	158/312	50	AN6922	340	165/334	49	CHG07887	356	155/331	46	CIMG_09790	352	176/335	52	CNK01650	353	144/305	47	CAG84690.1	340	189/340	55	85014321	250	80/298	26	FG10829	358	152/331	45	CAGL0J08679g	339	265/338	78	CAH01661.1	347	253/336	75
YDR118W-A
YDL077C	1049	orf19.1567	1033	150/505	29	AER080W	1032	350/1058	33	Afu7g05790	1038	126/516	24					CHG07989	973	67/248	27	CIMG_05446	1047	124/521	23	CNH00630	1036	122/467	26	CAG87115.1	1052	150/505	29									CAGL0D00572g	1037	340/1076	31	CAH02052.1	993	319/1037	30
YJR119C	728	orf19.13096	723	247/657	37	ABR167C	776	341/796	42	Afu5g03430	1748	142/317	44	AN8211	1717	141/321	43	CHG07655	1646	115/281	40	CIMG_06555	1747	178/516	34	CND05870	1858	168/467	35	CAG88958.1	846	263/668	39					FG05855	1656	140/339	41	CAGL0H00528g	740	319/792	40	CAH00637.1	850	337/863	39
YKL163W	325
YCL057C-A
YLR242C	321	orf19.13352	296	94/334	28	AGL115W	299	149/311	47	Afu2g11480	426	42/131	32	AN5868	406	48/131	36	CHG04703	271	79/303	26	CIMG_08173	406	50/132	37	CNG03470	324	28/70	40	CAG90607.1	310	111/336	33	85014249	237	23/63	36	FG01937	897	66/297	22	CAGL0G08316g	308	142/319	44	CAH00981.1	302	145/314	46
YGR225W	562	orf19.5954	510	194/530	36	ADL135C	621	240/580	41																					CAG85587.1	530	154/426	36									CAGL0L06578g	198	0/425	0
YBR235W	1120	orf19.14125	624	343/633	54	AFL025C	1106	667/1126	59	Afu4g07770	1202	453/1159	39	AN4478	1174	448/1084	41	CHG07227	2174	478/1224	39	CIMG_09589	1373	495/1185	41					CAG88877.1	1323	482/1015	47	85691033	193	32/139	23	FG05147	1326	418/952	43	CAGL0K07073g	1120	734/1132	64
YBR262C	106	orf19.13551	127	19/76	25	AFR614W	123	35/100	35																					CAG87744.1	123	22/61	36									CAGL0I09262g	114	37/119	31
YFR021W	500	orf19.13485	558	225/556	40	AAL119W	537	313/532	58	Afu5g11660	436	187/500	37	AN0127	444	187/512	36	CHG08164	394	157/438	35	CIMG_09170	417	177/494	35	CNE02750	423	176/499	35	CAG90425.1	562	223/564	39					FG04297	459	178/509	34	CAGL0K10692g	505	310/519	59	CAH00364.1	500	306/500	61
YGL093W	917	orf19.4557	915	158/727	21	AFL058C	896	240/948	25	Afu2g04140	1559	75/346	21	AN5221	1527	72/325	22	CHG00847	743	55/217	25	CIMG_08045	1539	59/284	20	CNM00940	965	58/291	19	CAG84533.1	1062	175/905	19					FG00672	1383	88/444	19	CAGL0H03047g	741	216/889	24
YGL110C	624	orf19.9742	454	150/455	32	AFL024W	598	277/621	44	Afu2g02140	704	60/238	25	AN4593	686	85/361	23					CIMG_05514	687	79/363	21	CNF04160	632	62/229	27	CAG86188.1	669	212/671	31					FG06066	652	64/224	28	CAGL0F07425g	614	302/628	48
YAR031W
YPL051W	198	orf19.2297	256	106/256	41	AGL261W	198	144/198	72	Afu1g16970	249	113/250	45					CHG02981	218	83/206	40	CIMG_02995	246	106/247	42					CAG85631.1	229	103/229	44					FG05510	213	108/215	50	CAGL0L12826g	199	159/199	79
YMR162C	1656	orf19.10195	1747	784/1682	46	AFL191W	1575	881/1670	52					AN2011	1688	631/1508	41	CHG07580	1504	558/1440	38	CIMG_09074	1697	606/1438	42					CAG90980.1	1684	751/1633	45					FG09020	1559	560/1447	38	CAGL0H04477g	1626	1081/1688	64
YNL224C	767	orf19.2400	705	237/778	30	ABL192C	679	281/783	35	Afu3g05330	674	73/251	29	AN9061	505	76/250	30	CHG00465	703	77/227	33	CIMG_07254	581	79/328	24					CAG84626.1	808	210/652	32					FG09859	648	87/336	25	CAGL0J07326g	808	370/811	45	CAH01026.1	740	308/785	39
YGR161C-C
YOL117W	645	orf19.8978	747	39/176	22	ADL153W	553	130/546	23																																	CAGL0E02057g	643	177/702	25	CAH02912.1	583	157/632	24
YJL154C	944	orf19.14164	944	346/944	36	AEL107W	889	497/979	50	Afu3g10360	878	177/308	57	AN4951	866	353/879	40	CHG04316	886	173/299	57	CIMG_03590	875	172/294	58	CNC03240	938	170/300	56									FG02756	902	174/324	53	CAGL0I06072g	941	539/988	54	CAH02257.1	879	506/980	51
YDR075W	308					AGR136W	310	267/307	86	Afu5g12010	317	194/270	71													CNA03970	309	197/308	63													CAGL0K10208g	309	269/308	87
YGL260W	76
YKL047W	516	orf19.12912	477	117/539	21	ABR061C	532	164/526	31	Afu1g15090	297	52/204	25	AN0850	621	133/531	25					CIMG_03228	615	80/307	26	CNM01560	516	97/361	26	CAG90155.1	569	134/572	23					FG06643	618	138/617	22	CAGL0L01705g	454	166/474	35
YDR510C-A
YKL074C	527	orf19.13250	719	99/378	26	ADR130W	333	92/337	27	Afu7g05310	586	37/99	37	AN6681	624	35/98	35	CHG05968	566	38/102	37									CAG90172.1	636	37/101	36									CAGL0L05038g	513	136/538	25
YPL219W	492																																									CAGL0E05918g	481	165/474	34
YPL246C	262	orf19.13879	284	83/240	34	AFL155C	261	136/263	51	Afu6g12750	272	62/201	30					CHG00412	213	31/107	28	CIMG_01707	268	58/182	31					CAG87065.1	286	95/246	38					FG07954	267	65/203	32	CAGL0H00803g	266	130/261	49	CAH00729.1	271	124/257	48
YFL034C-A
YLR126C	251	orf19.14161	306	66/212	31					Afu4g03700	258	69/191	36	AN0200	252	77/219	35	CHG04338	245	73/205	35	CIMG_00669_2	253	60/199	30	CNM00680	357	50/181	27	CAG89037.1	295	85/277	30					FG08348	253	79/236	33	CAGL0M04213g	255	120/256	46
YBR119W	298					ADL371C	284	104/299	34									CHG04587	247	51/226	22					CNN00230	285	52/212	24									FG04286	242	39/150	26	CAGL0D01166g	301	114/309	36	CAH02321.1	305	98/302	32
YLR285C-A
YMR019W	949	orf19.11764	890	192/711	27													CHG08197	939	54/197	27									CAG85112.1	776	172/631	27
YMR046C
YNL090W	192					ACL087C	187	147/191	76					AN4953	197	117/193	60	CHG05009	199	123/195	63	CIMG_03587	200	120/194	61					CAG86098.1	187	118/192	61					FG04068	197	120/191	62	CAGL0J05632g	188	153/191	80	CAH01668.1	187	151/191	79
YDR242W	549	orf19.5536	572	176/567	31					Afu6g05020	547	166/484	34	AN8777	548	176/552	31	CHG03495	532	172/501	34	CIMG_02627	544	178/554	32	CNE01840	551	183/555	32	CAG88597.1	548	193/542	35	19074963	220	14/39	35	FG10318	547	171/541	31					CAH02313.1	570	162/561	28
YNL108C	270	orf19.13912	306	132/275	48					Afu1g15740	312	86/312	27	AN0908	366	87/335	25					CIMG_03112	338	96/303	31					CAG84525.1	442	146/273	53									CAGL0B04587g	261	145/265	54
YHR056C	883																	CHG08143	746	33/97	34
YOR142W	329	orf19.10866	323	195/303	64	AFR134C	319	252/311	81	Afu5g06130	331	199/328	60	AN2295	329	192/304	63	CHG07429	333	198/313	63	CIMG_06044	331	196/328	59	CNG02080	333	168/299	56	CAG90471.1	323	206/303	67					FG02030	329	202/325	62	CAGL0I07139g	319	262/317	82
YLR466C-A
YJR152W	543	orf19.7941	525	258/533	48					Afu2g08350	503	187/494	37	AN0811	520	159/497	31					CIMG_00863	528	181/495	36	CNG00440	526	175/486	36	CAG86284.1	519	252/533	47					FG07584	499	177/516	34					CAH00296.1	550	321/541	59
YOL028C	245									Afu1g13310	557	46/210	21																									FG03040	548	26/53	49					CAH00798.1	525	47/171	27
YJL038C
YIL171W-A
YEL048C	152	orf19.10406	224	41/159	25	AFR385W	141	57/142	40																					CAG85612.1	201	48/183	26									CAGL0L01155g	148	66/147	44
YMR196W	1088	orf19.7971	1047	616/1085	56	AFL167C	1085	729/1088	67	Afu2g12410	1048	556/984	56	AN6286	1036	556/1033	53	CHG10216	1046	561/1023	54					CNE04580	1144	389/633	61	CAG87136.1	1062	631/1081	58					FG00299	1008	550/989	55	CAGL0L10582g	1098	857/1091	78	CAH02379.1	1079	719/1079	66
YCL074W	308	orf19.2427	1477	119/312	38									AN4289	1512	101/312	32	CHG08792	1460	102/312	32
YAL031W-A
YJL205C	53	orf19.3181.1	54	21/48	43																					CNF01140	85	17/49	34	CAG88045.1	55	22/49	44
YDR126W	336	orf19.10777	353	110/346	31	AGR065W	326	133/319	41	Afu6g07570	379	58/204	28	AN1907	412	68/244	27	CHG09286	276	44/100	44	CIMG_01293	421	105/404	25					CAG88305.1	377	94/308	30									CAGL0B01991g	330	142/337	42
YLR443W	448	orf19.13088	514	96/318	30	AER134W	371	118/339	34									CHG01292	393	18/67	26									CAG88950.1	622	124/442	28									CAGL0M00748g	437	209/450	46	CAH02149.1	398	124/311	39
YDR153C	411					AGR046C	387	220/426	51																																	CAGL0E01199g	412	247/442	55	CAH00891.1	399	219/421	52
YOR026W	341	orf19.10178	373	104/350	29	AEL226W	324	132/338	39																					CAG88115.1	339	117/325	36									CAGL0H08217g	325	140/333	42	CAH02903.1	310	130/334	38
YDL011C	107																	CHG00188	554	18/50	36
YER046W	143	orf19.13522	173	47/125	37	ADL105C	353	65/148	43	Afu3g09930	1391	38/125	30	AN4995	521	39/126	30	CHG00526	442	39/127	30	CIMG_01951	414	38/125	30	CNA02990	383	46/151	30	CAG84886.1	160	49/125	39					FG10240	1260	40/123	32
YGR197C	547	orf19.7940	511	159/503	31	ADL193C	465	170/462	36					AN7149	439	121/445	27									CNJ00600	530	121/475	25	CAG87083.1	532	155/445	34					FG03659	443	82/384	21	CAGL0G09273g	545	266/538	49
YGR122C-A
YLL045C	256	orf19.13423	262	202/257	78	ACL070C	305	216/256	84	Afu6g12990	254	176/238	73	AN5520	259	173/255	67	CHG08945	263	177/254	69	CIMG_01685	263	180/255	70					CAG87157.1	262	200/252	79	19073995	193	81/177	45	FG08478	262	170/253	67	CAGL0E03938g	256	226/254	88
YPR155C	616	orf19.7982	701	111/322	34	AFR321C	569	212/623	34									CHG04743	681	107/313	34	CIMG_08507	659	96/316	30	CNJ01770	603	97/303	32	CAG85560.1	623	172/580	29					FG09829	679	100/308	32	CAGL0F04851g	592	271/635	42
YBL038W	232	orf19.9569	213	113/199	56	ADL304W	220	145/200	72	Afu2g12230	183	77/159	48	AN6302	184	73/145	50	CHG10414	249	71/147	48	CIMG_05231	226	73/152	48	CNA05170	249	62/153	40	CAG87469.1	230	120/220	54					FG00328	252	73/147	49	CAGL0F04411g	212	160/197	81	CAH02466.1	221	154/199	77
YPL013C	121	orf19.7012	173	56/119	47	AGL013W	119	72/125	57	Afu5g08350	104	53/94	56	AN7701	105	55/102	53	CHG06772	112	52/92	56	CIMG_06811	114	52/94	55	CNK01360	137	43/102	42	CAG89709.1	135	62/112	55					FG09438	114	49/92	53	CAGL0L08734g	121	81/121	66
YNL141W	347	orf19.2251	356	209/341	61					Afu2g09150	354	166/348	47	AN6078	364	158/353	44	CHG09043	688	23/86	26																	FG01567	353	155/344	45	CAGL0J05984g	347	254/347	73	CAH00084.1	355	227/340	66
YNL169C	500	orf19.13466	590	218/472	46	AFR022C	514	288/478	60	Afu1g15760	548	184/419	43	AN0910	547	179/416	43	CHG07312	475	151/342	44	CIMG_03110	504	189/437	43	CNG02480	1048	177/383	46	CAG87002.1	598	237/547	43					FG01865	535	190/439	43	CAGL0J06226g	508	325/512	63	CAH00520.1	492	292/509	57
YDR320C	668	orf19.8225	773	181/703	25	AGR352C	648	213/709	30	Afu5g09630	902	103/316	32	AN8798	883	115/377	30	CHG02485	896	90/277	32	CIMG_06652	845	110/315	34	CNA04110	836	82/318	25	CAG87696.1	788	200/759	26					FG05978	911	112/314	35	CAGL0H07095g	661	272/710	38	CAH02376.1	621	238/680	35
YHR107C	407	orf19.3013	397	254/407	62	AER238C	390	302/389	77	Afu5g03080	384	224/396	56	AN8182	399	217/371	58	CHG07247	385	225/394	57	CIMG_06510	384	224/396	56	CNC02440	380	200/383	52	CAG90569.1	368	228/378	60					FG07380	385	225/396	56	CAGL0I01188g	391	272/390	69	CAH00014.1	394	298/396	75
YDL161W	454
YOL061W	496	orf19.9739	446	255/496	51	ADR314C	457	310/495	62	Afu3g13380	436	207/500	41	AN3169	435	201/499	40	CHG07862	444	220/505	43	CIMG_11136	454	203/511	39					CAG86190.1	446	253/498	50					FG10840	456	231/499	46	CAGL0C05181g	481	369/497	74	CAH01222.1	468	327/498	65
YOL089C	1030	orf19.3188	980	124/537	23	AER183C	879	130/579	22																					CAG88051.1	909	142/626	22									CAGL0I07755g	1053	393/921	42
YIR027C	460	orf19.12909	586	148/284	52	AER218C	468	240/459	52	Afu2g02250	508	243/508	47	AN4603	506	241/505	47	CHG09602	593	176/352	50	CIMG_01857	507	235/507	46	CND00740	925	180/406	44	CAG85994.1	648	148/299	49					FG10934	530	221/524	42					CAH01240.1	532	264/530	49
YJL071W	574	orf19.7717	580	179/621	28	ADR120C	542	257/573	44	Afu2g11490	725	160/591	27	AN5867	710	163/602	27					CIMG_08172	737	124/382	32	CNC04430	565	85/364	23	CAG84481.1	575	181/611	29					FG01939	664	126/427	29	CAGL0H02871g	566	309/572	54	CAH00448.1	552	273/572	47
YDR322C-A
YLR354C	335	orf19.11849	323	224/322	69	ACL196W	334	236/335	70	Afu5g09230	324	212/323	65	AN0240	324	209/323	64	CHG06402	319	202/321	62	CIMG_06675	325	206/323	63	CNK03170	323	211/322	65	CAG89600.1	323	225/319	70					FG08723	323	202/322	62	CAGL0B03069g	334	268/335	80	CAH02703.1	334	254/335	75
YGL222C	175					AFR231W	355	34/102	33																					CAG90135.1	351	49/174	28									CAGL0I06941g	353	45/132	34
YMR274C	315	orf19.11306	281	74/293	25	AAL186W	319	111/318	34	Afu6g04890	352	91/327	27	AN6528	352	83/328	25	CHG02867	367	84/317	26	CIMG_02653	329	86/316	27	CNK03110	445	66/237	27	CAG89008.1	278	95/292	32					FG02597	302	82/316	25	CAGL0F03443g	312	144/316	45	CAH00241.1	321	106/310	34
YPL190C	802	orf19.12976	836	226/865	26	AFL070C	757	388/811	47																					CAG84562.1	841	233/853	27									CAGL0H03267g	775	380/827	45
YNL309W	420					ADL172W	353	108/379	28	Afu1g03880	407	72/301	23																													CAGL0M03927g	428	158/427	37
YFL019C
YDR498C	383	orf19.12972	332	75/255	29	AFR344C	293	83/274	30	Afu3g08350	387	46/200	23									CIMG_07624	393	60/244	24	CNE04010	381	28/96	29									FG00494	307	51/224	22	CAGL0I02948g	314	132/327	40	CAH01597.1	363	110/366	30
YLR070C	356
YAL029C
YBR090C
YPR074W-A
YIL062C	154	orf19.13570	158	72/155	46	ADL061W	153	94/151	62	Afu3g10700	193	54/195	27	AN4919	217	55/217	25	CHG08167	208	52/193	26	CIMG_03751	195	57/195	29	CNA03030	158	62/155	40	CAG89288.1	155	65/155	41					FG00822	203	50/188	26	CAGL0M12595g	154	108/153	70	CAH01406.1	153	104/151	68
YOR087W	675	orf19.9754	675	290/645	44					Afu3g13490	989	231/666	34	AN3155	641	225/643	34	CHG05074	640	224/572	39	CIMG_00110	648	208/540	38	CNB03340	723	81/396	20									FG04178	692	232/642	36	CAGL0J08613g	737	398/648	61	CAH01666.1	676	379/670	56
YDL072C	203	orf19.9137	189	81/198	40	AER069W	168	86/202	42	Afu1g14780	212	73/203	35	AN0819	214	70/203	34	CHG01696	212	72/205	35	CIMG_03261	215	74/203	36	CND04270	203	49/180	27	CAG87118.1	197	83/203	40	19173571	199	55/215	25	FG00898	213	71/203	34	CAGL0D00704g	191	113/208	54	CAH02063.1	244	94/202	46
YAL059C-A
YJR097W	172	orf19.9568	149	55/157	35	AFR639W	156	68/158	43													CIMG_08210	207	61/189	32					CAG88195.1	168	63/169	37									CAGL0C04565g	175	92/169	54	CAH01181.1	162	79/162	48
YKL186C	184	orf19.5342.1	179	57/185	30	AER089W	167	83/172	48																					CAG88820.1	178	64/178	35									CAGL0D00440g	184	105/194	54	CAH02042.1	178	108/177	61
YER124C	573	orf19.11112	724	151/605	24	ADL054W	624	144/443	32																					CAG86766.1	657	142/547	25									CAGL0K02277g	567	202/570	35
YLR210W	460	orf19.7186	486	194/440	44	ADR068W	375	181/302	59																					CAG91104.1	473	188/428	43					FG07132	633	155/348	44	CAGL0J08822g	443	233/440	52	CAH01786.1	444	208/447	46
YKR007W	184					AEL290C	177	48/91	52																																	CAGL0L02211g	162	70/182	38	CAH02716.1	143	50/99	50
YPR189W	1432	orf19.12311	1400	464/1454	31	AEL281C	1390	614/1430	42	Afu3g08810	1429	356/1368	26	AN3014	1410	337/1368	24	CHG09684	1396	319/1361	23	CIMG_07689	1412	345/1365	25	CND01700	1496	271/1194	22	CAG87937.1	1413	491/1457	33					FG06322	1645	372/1480	25	CAGL0G10087g	1411	651/1434	45	CAH02084.1	1401	617/1435	42
YBR258C	142	orf19.9978	234	24/79	30	AFR611C	127	49/132	37					AN5843	911	20/43	46																									CAGL0I09174g	161	54/134	40
YFR044C	481	orf19.11397	485	320/474	67	AFR252C	528	323/471	68	Afu3g05450	478	265/479	55	AN3459	477	268/479	55	CHG06859	475	269/481	55	CIMG_02104	477	263/479	54	CNA01640	476	238/464	51	CAG90915.1	481	327/474	68					FG09893	476	264/480	55	CAGL0C02035g	483	353/479	73	CAH02631.1	533	336/474	70
YAR027W	235
YMR130W	302	orf19.9623	334	87/300	29	AFR227W	273	104/231	45	Afu2g01930	507	82/301	27	AN4572	327	74/282	26					CIMG_05591	329	77/287	26	CNM01740	255	55/182	30	CAG90385.1	334	91/291	31					FG04016	316	73/256	28	CAGL0K03839g	304	146/297	49
YPL047W	99	orf19.7360	126	29/108	26	AGL255W	105	53/94	56	Afu6g02190	338	15/43	34																	CAG85467.1	100	34/101	33									CAGL0L12738g	99	58/99	58	CAH00678.1	97	51/94	54
YBL099W	545	orf19.6854	547	451/547	82	AGL272C	547	481/547	87	Afu8g05320	556	426/550	77	AN1523	573	426/567	75	CHG01119	193	159/188	84	CIMG_04309	555	418/550	76	CNF02280	540	398/540	73	CAG87225.1	503	402/473	84					FG01080	210	162/196	82	CAGL0M09581g	543	479/545	87
YDR354W	380	orf19.3099	369	169/384	44	AER239W	367	218/375	58	Afu4g11980	429	126/388	32	AN3634	426	125/385	32	CHG04466	428	131/382	34	CIMG_01629_1	359	114/335	34	CNA07880	434	135/392	34	CAG90585.1	369	167/389	42					FG00598	411	131/359	36	CAGL0A02574g	379	243/383	63	CAH00013.1	362	235/376	62
YHR140W	239	orf19.5683	230	64/229	27	AFR036C	224	91/212	42					AN0372	242	30/142	21									CNB01330	248	46/191	24	CAG90017.1	232	67/191	35	19173063	229	36/136	26	FG00481	235	45/210	21	CAGL0G05962g	240	115/235	48	CAH00506.1	221	96/215	44
YML016C	692	orf19.8345	482	301/492	61	AER334C	657	428/703	60									CHG01042	511	279/486	57					CNB01720	499	238/309	77	CAG87813.1	572	321/587	54					FG00852	534	288/504	57					CAH01973.1	659	429/711	60
YDL212W	210	orf19.3366	236	75/203	36	ABL137W	201	116/194	59	Afu4g09660	244	58/215	26	AN1845	168	36/109	33	CHG01289	420	30/98	30	CIMG_07951	207	61/199	30	CNA04990	223	46/191	24	CAG88836.1	217	69/200	34					FG01033	222	62/221	28	CAGL0G05786g	211	131/200	65	CAH00527.1	202	111/198	56
YOR281C	286	orf19.1769	265	149/287	51	AFR552C	269	174/286	60	Afu2g02550	285	96/216	44	AN4561	248	111/277	40	CHG06256	260	118/275	42	CIMG_01813_1	238	98/230	42	CNF02540	280	85/295	28	CAG86309.1	251	148/284	52					FG06406	260	116/271	42	CAGL0L11066g	278	185/290	63	CAH01359.1	285	191/287	66
YHL026C	268																																					FG02201	288	52/202	25	CAGL0E03740g	290	104/275	37
YOL112W	492
YJL122W	175	orf19.7107	153	54/171	31	AFL209W	160	88/176	50																					CAG89315.1	168	61/177	34	85014135	207	23/73	31					CAGL0L05500g	162	107/175	61
YLR388W	56	orf19.6415.1	56	48/56	85	AER052W	56	51/56	91	Afu6g12720	78	39/54	72					CHG02536	56	44/56	78	CIMG_07500	155	40/56	71	CNC04290	54	38/55	69									FG07181	59	15/21	71
YDR098C	285	orf19.10241	253	154/254	60	AGR111W	237	162/250	64					AN7567	275	111/265	41	CHG00740	260	97/225	43													19173678	204	50/109	45					CAGL0G08151g	260	168/247	68	CAH01848.1	264	170/267	63
YGL256W	465									Afu2g04520	488	110/417	26	AN5178	357	97/367	26	CHG09256	514	101/393	25	CIMG_01242	583	107/421	25	CNA01850	519	96/381	25									FG09245	496	97/387	25					CAH01916.1	418	268/384	69
YKL042W	363					ABR054C	314	106/362	29																																	CAGL0L01793g	359	117/384	30
YNL054W-B
YER008C	1336	orf19.2911	790	155/722	21	ADR012C	1319	273/792	34	Afu1g04360	1474	77/222	34	AN0462	1482	80/227	35	CHG09258	1369	96/445	21	CIMG_04975	809	79/199	39	CNK01840	1197	139/702	19	CAG87384.1	1343	313/1386	22					FG09244	1531	69/216	31	CAGL0H09680g	1348	584/1382	42	CAH00762.1	1236	484/1344	36
YPL241C	268					AFL149C	270	70/255	27																																	CAGL0H00913g	278	37/118	31	CAH00735.1	283	59/261	22
YFL052W	465
YDR521W
YAL062W	457	orf19.4716	456	328/456	71																	CIMG_11256	362	223/359	62	CNC00920	451	281/457	61
YLR121C	508									Afu6g05350	485	134/375	35	AN6487	454	137/408	33					CIMG_02633	500	141/439	32
YPR072W	560	orf19.12573	662	193/697	27	ADL364C	504	330/560	58																					CAG88856.1	606	195/641	30	19074402	227	26/74	35					CAGL0D01342g	548	359/569	63	CAH02331.1	590	320/623	51
YBR114W	790	orf19.10486	852	526/829	63	ADL345C	746	519/796	65	Afu7g03820	940	348/765	45	AN4272	849	209/384	54	CHG07148	969	376/789	47	CIMG_07485	927	350/693	50					CAG86949.1	456	234/442	52					FG05904	1063	337/649	51	CAGL0K07766g	830	616/838	73	CAH02333.1	800	573/805	71
YBR141C	337	orf19.11023	328	125/342	36	AER026C	334	134/343	39	Afu5g05660	286	101/251	40	AN8855	290	100/251	39	CHG05831	314	85/224	37	CIMG_06371	292	91/226	40	CNF03010	288	81/222	36	CAG85963.1	343	115/349	32					FG02492	291	91/226	40	CAGL0A03674g	330	156/348	44	CAH01554.1	354	140/348	40
YMR014W	519	orf19.10797	237	107/243	44	ABR052W	509	189/540	35	Afu6g08800	448	87/359	24	AN1728	836	91/369	24	CHG08893	496	82/296	27	CIMG_01360	472	72/270	26	CNH02460	528	91/374	24	CAG88317.1	485	159/540	29					FG08376	541	75/303	24	CAGL0M07678g	473	182/519	35	CAH00657.1	477	183/522	35
YMR041C	335	orf19.13110	327	162/327	49	ABR094W	359	178/325	54	Afu7g04140	471	115/269	42	AN7621	459	115/269	42	CHG08734	409	98/293	33	CIMG_11302	427	112/272	41	CNI04250	412	111/355	31	CAG88028.1	369	155/338	45					FG08131	387	128/294	43	CAGL0F06061g	336	178/332	53
YNL086W	102	orf19.11475	104	15/53	28	AER412W	98	35/89	39																					CAG90963.1	133	26/97	26									CAGL0J05588g	101	47/96	48	CAH01671.1	99	38/93	40
YCR034W	347	orf19.13699	337	213/328	64	AFR624W	351	263/347	75	Afu5g02760	344	176/317	55	AN8117	340	170/317	53					CIMG_06474	354	175/332	52					CAG90454.1	335	214/331	64					FG07347	343	169/295	57	CAGL0L08184g	351	287/344	83	CAH01205.1	353	262/345	75
YJR148W	376	orf19.797	393	245/370	66					Afu4g06160	411	222/362	61					CHG08994	414	219/372	58					CNN00980	437	212/382	55	CAG86908.1	367	252/366	68					FG09512	408	230/368	62
YLR271W	274	orf19.9433	271	74/275	26	AGR269W	324	86/243	35	Afu8g04200	374	70/347	20	AN1432	354	74/310	23					CIMG_02229	373	71/332	21					CAG89761.1	325	83/287	28					FG06985	333	77/304	25
YGR281W	1477	orf19.1783	1484	723/1483	48	AGL346W	1400	707/1409	50	Afu4g09150	1397	546/1458	37	AN6443	1396	521/1431	36					CIMG_07960	1457	555/1532	36	CNG00900	1513	523/1482	35	CAG85014.1	1410	724/1423	50									CAGL0G00242g	1477	1070/1493	71	CAH01688.1	1454	864/1420	60
YGL167C	950	orf19.7089	917	580/916	63	AEL301W	957	674/957	70	Afu2g05860	1061	527/1025	51	AN7464	1062	522/1041	50	CHG01833	1162	480/1000	48	CIMG_01003	1073	518/1023	50	CNL04870	1111	458/953	48	CAG89307.1	924	592/950	62					FG00508	1070	501/1031	48	CAGL0I04312g	951	754/958	78	CAH02726.1	938	671/952	70
YMR191W	373																					CIMG_10289	436	34/146	23					CAG88824.1	407	52/208	25
YMR209C	457	orf19.12279	449	133/475	28	AER338C	433	163/446	36																					CAG89190.1	414	115/379	30									CAGL0F03839g	440	192/451	42	CAH01380.1	428	180/453	39
YNL253W	422	orf19.8219	397	65/316	20	AFR634W	490	83/265	31																					CAG88061.1	355	67/336	19									CAGL0J07854g	432	163/417	39	CAH01175.1	440	89/322	27
YDR405W	263	orf19.10858	293	95/239	39	AFR405W	244	119/232	51	Afu5g11740	204	48/119	40	AN0123	206	46/134	34	CHG04668	195	38/122	31	CIMG_09177	206	51/150	34	CNJ01410	356	29/100	29	CAG90334.1	290	87/172	50					FG06224	201	43/126	34	CAGL0F02695g	204	120/191	62	CAH02178.1	241	126/222	56
YNL280C	438	orf19.9166	448	263/453	58	AFR346W	438	305/434	70	Afu1g05720	518	174/477	36	AN4094	496	177/489	36	CHG03418	485	182/485	37	CIMG_02517	480	173/488	35	CNA01070	459	205/452	45	CAG86453.1	443	252/444	56					FG06606	485	188/482	39	CAGL0I02970g	437	331/436	75	CAH01595.1	441	317/437	72
YOR305W	242	orf19.7588	273	64/240	26	AFR541W	240	90/217	41	Afu2g13340	313	48/171	28									CIMG_05039	312	45/176	25					CAG90269.1	272	78/254	30					FG09788	260	36/126	28	CAGL0I09680g	253	88/232	37
YGR015C	328																																									CAGL0F08855g	325	146/325	44	CAH01852.1	307	138/325	42
YBR025C	394	orf19.8374	396	295/393	75	AEL192W	393	348/394	88	Afu1g09800	394	267/394	67	AN1284	580	256/395	64	CHG01019	400	258/400	64	CIMG_10273	394	270/394	68	CNC04930	454	237/396	59	CAG84435.1	396	291/393	74	19074369	369	177/390	45	FG02764	394	249/394	63	CAGL0B04345g	393	356/394	90	CAH00321.1	393	353/394	89
YJL183W	422	orf19.10444	444	142/416	34	AEL142W	412	169/374	45	Afu4g10750	318	79/263	30	AN1969	302	76/247	30	CHG10405	312	74/262	28	CIMG_01477	319	85/267	31					CAG85800.1	443	143/422	33					FG04412	316	74/264	28	CAGL0G07491g	441	172/392	43	CAH02865.1	412	197/423	46
YJL200C	789	orf19.13953	791	604/777	77	AFR629W	785	533/758	70	Afu1g06810	799	482/785	61	AN3894	796	486/780	62	CHG07077	806	468/768	60	CIMG_04016	788	480/758	63	CNM01770	787	472/783	60	CAG88526.1	802	598/781	76					FG10198	811	462/764	60	CAGL0F02431g	785	650/778	83	CAH01200.1	795	631/768	82
YDR121W	196	orf19.9635	261	76/219	34	AGR053W	204	79/154	51					AN1225	280	50/170	29	CHG00817	154	23/62	37									CAG90392.1	247	68/201	33					FG01182	296	52/197	26	CAGL0B01903g	191	98/201	48
YLR439W	319	orf19.13555	309	90/276	32	AER126W	353	144/313	46	Afu2g11140	217	42/121	34	AN5897	219	45/117	38	CHG04816	272	46/117	39	CIMG_07978	251	52/147	35	CNI02560	332	44/123	35	CAG87743.1	302	93/276	33	19074820	275	21/65	32	FG06167	218	29/106	27	CAGL0M00858g	315	178/322	55	CAH02158.1	332	149/308	48
YDR149C	235
YOR049C	354	orf19.7695	453	119/324	36					Afu5g01230	328	102/284	35	AN4912	311	94/278	33	CHG07988	338	87/283	30	CIMG_05758	279	103/275	37					CAG88752.1	467	108/279	38					FG06656	298	83/279	29	CAGL0L10142g	355	209/318	65
YER041W	759	orf19.8267	684	178/756	23	AFR238W	698	179/589	30	Afu3g13260	869	85/311	27	AN3186	822	86/320	26					CIMG_03493	857	97/397	24					CAG88374.1	840	157/674	23									CAGL0C02255g	648	248/705	35	CAH02645.1	584	174/602	28
YPL275W
YOR142W-B
YGR165W	345	orf19.3559	314	134/334	40	AGR311C	340	161/327	49	Afu5g08380	380	39/137	28	AN7699	395	39/139	28	CHG06649	340	37/131	28	CIMG_06804_1	437	42/139	30	CNH01600	812	28/91	30									FG08949	321	36/131	27	CAGL0I08877g	344	234/338	69
YGR192C	332	orf19.14106	335	257/331	77	AER031C	331	284/330	86	Afu5g01970	338	218/330	66	AN8041	239	155/230	67					CIMG_06404	337	217/330	65					CAG88895.1	335	252/331	76	19074502	327	172/327	52	FG06257	338	222/330	67	CAGL0G09383g	332	308/331	93	CAH03104.1	331	286/331	86
YBR175W	315	orf19.10961	383	86/261	32	AGR207C	320	166/300	55	Afu6g08380	542	100/306	32	AN3926	522	94/271	34					CIMG_01113	505	94/276	34	CND01430	408	101/383	26	CAG87765.1	379	102/317	32									CAGL0M06193g	316	181/315	57	CAH00141.1	327	167/314	53
YLL040C	3144	orf19.11894	3083	1316/3200	41	ACL064C	3116	1481/3168	46	Afu4g11560	3187	1136/3254	34	AN5579	3169	1129/3233	34	CHG02248	3206	1096/3269	33	CIMG_01585	3138	1112/3234	34	CNC02260	3181	961/3260	29	CAG87179.1	3133	1355/3211	42	19074146	2371	83/332	25	FG10530	3213	1090/3280	33	CAGL0C03201g	3108	1600/3168	50
YMR075W	684	orf19.13859	688	171/649	26	AGL075C	594	247/671	36	Afu2g16810	939	99/383	25	AN7300	841	103/435	23	CHG03260	1303	86/310	27					CNG01970	511	99/338	29	CAG89573.1	795	153/509	30					FG06956	1225	69/268	25	CAGL0J01529g	671	279/704	39
YPL009C	1038	orf19.10114	1018	436/1089	40	AGL017W	1006	560/1043	53	Afu2g09170	1116	357/1164	30	AN6079	1588	360/1139	31	CHG06331	1115	339/1123	30	CIMG_01030	1136	347/1183	29					CAG89030.1	1064	448/1096	40	19074389	648	78/389	20	FG08738	1077	363/1101	32	CAGL0L08822g	1031	613/1063	57	CAH00344.1	382	36/53	67
YDR299W	534	orf19.7624	531	223/553	40	AAL064W	528	274/553	49	Afu6g09820	565	162/623	26	AN7526	576	133/529	25	CHG08943	576	123/476	25	CIMG_01379	545	156/593	26	CNI01530	463	116/477	24	CAG84926.1	514	222/539	41					FG08381	538	136/510	26	CAGL0H01419g	522	287/544	52	CAH01512.1	526	301/540	55
YNL164C	351					AFR030C	344	101/351	28																																	CAGL0J06116g	318	138/361	38	CAH00512.1	335	87/329	26
YHR085W	334	orf19.379	366	111/362	30	ADR306W	408	131/334	39	Afu6g01990	361	102/365	27	AN8668	375	68/212	32	CHG06494	183	53/171	30	CIMG_05884	342	101/349	28	CND02240	720	84/269	31	CAG89363.1	358	114/358	31					FG08598	342	97/347	27	CAGL0M01210g	334	167/342	48
YOR199W
YOR216C	484	orf19.14182	453	158/500	31	ACR101C	482	194/490	39	Afu1g08830	527	136/534	25					CHG10383	583	108/413	26	CIMG_11917	548	126/469	26	CNC03820	557	125/508	24	CAG86465.1	487	175/510	34					FG04393	565	130/529	24	CAGL0L02695g	459	230/485	47	CAH00463.1	462	209/488	42
YDL184C	25					ADR103C	25	24/25	96													CIMG_06057	53	23/25	92
YOL057W	711	orf19.13195	700	321/723	44	AER229C	719	413/709	58	Afu4g06140	780	314/727	43	AN4321	1178	314/726	43	CHG02813	704	318/723	43	CIMG_04201	773	309/727	42					CAG85272.1	693	336/723	46					FG01017	707	319/729	43	CAGL0C05093g	704	488/708	68	CAH01229.1	669	415/711	58
YJL067W
YJL094C	873									Afu8g06920	898	195/433	45	AN1290	883	244/721	33	CHG09002	838	167/430	38	CIMG_05981	890	253/715	35	CNF01670	1903	114/283	40	CAG89954.1	822	314/818	38	19074796	268	22/74	29	FG02820	887	241/659	36	CAGL0L03498g	876	552/868	63	CAH00437.1	781	356/747	47
YLR322W																						CIMG_07044	194	16/45	35
YDR032C	198	orf19.5285	199	138/197	70					Afu1g02820	203	127/197	64	AN0297	204	119/198	60	CHG01347	334	121/198	61	CIMG_04756	203	121/197	61	CNB04350	340	95/200	47	CAG89482.1	200	136/197	69					FG01403	204	118/200	59	CAGL0K11858g	198	179/198	90
YPL186C	304																																									CAGL0G02849g	227	93/294	31
YNL304W	355					ADL162W	404	146/342	42																																	CAGL0M03817g	475	133/290	45	CAH01625.1	373	168/339	49
YCR102W-A
YDR466W	898	orf19.8787	861	152/307	49	AFR377C	726	313/749	41																					CAG90216.1	885	188/515	36									CAGL0K06479g	991	287/519	55
YNL331C	376									Afu2g11250	384	272/375	72	AN5887	384	259/373	69									CNM00370	400	194/360	53									FG00053	381	208/373	55
YIR020C-B
YAL024C	1435	orf19.9781	715	166/496	33	ACR292W	1439	572/1521	37	Afu3g12430	1562	98/311	31	AN3092	1635	84/249	33	CHG08130	1803	95/265	35	CIMG_03408	1647	84/270	31					CAG88728.1	1249	146/470	31					FG10904	1865	102/297	34	CAGL0G06226g	1318	590/1457	40	CAH02767.1	1366	563/1488	37
YML100W	1098									Afu7g03940	919	301/829	36	AN4262	1250	278/675	41	CHG01229	961	301/805	37	CIMG_07507	940	274/687	39					CAG88983.1	1116	425/1178	36					FG05697	933	282/788	35	CAGL0H02387g	1114	622/1139	54
YBR109W-A
YML128C	513	orf19.7310	788	128/440	29	ADL360C	645	148/527	28	Afu3g10480	535	115/451	25	AN4940	533	120/496	24	CHG04471	397	86/412	20	CIMG_03614	506	97/492	19					CAG84424.1	852	128/426	30					FG11602	548	121/531	22	CAGL0B02563g	515	199/527	37	CAH00622.1	485	203/507	40
YGR049W	187																													CAG89115.1	244	49/199	24									CAGL0K04279g	184	72/180	40
YOR366W
YGR076C	157	orf19.7675	158	56/156	35	AER207C	151	81/154	52	Afu4g09000	199	46/168	27	AN1636	204	50/190	26	CHG01445	452	45/120	37	CIMG_08336	201	50/173	28					CAG84915.1	157	64/158	40					FG06848	290	47/136	34	CAGL0K01243g	154	88/156	56	CAH00331.1	157	89/156	57
YOR032W-A
YBR086C	946	orf19.10310	952	250/929	26	ADL300W	926	251/828	30	Afu4g02970	735	138/529	26	AN2477	841	131/493	26	CHG04765	726	125/547	22	CIMG_08891	771	124/499	24	CNA04760	815	141/622	22	CAG89875.1	625	157/492	31					FG09753	737	136/537	25	CAGL0F04345g	929	307/973	31	CAH02470.1	857	297/958	31
YDR182W	491	orf19.10595	400	180/364	49	AGL131W	487	221/451	49	Afu2g14580	673	172/537	32	AN1796	668	161/482	33	CHG01058	726	159/460	34	CIMG_07582	691	172/551	31	CNF03690	706	126/434	29	CAG90737.1	478	200/494	40					FG00283	689	150/473	31	CAGL0F05753g	488	248/487	50	CAH00964.1	478	260/484	53
YJR092W	1448	orf19.4257	1661	123/387	31	AGL306C	1259	320/1127	28	Afu2g08470	1409	90/354	25	AN6150	1379	82/360	22	CHG02922	1355	108/441	24	CIMG_00847	1469	102/420	24					CAG91116.1	1662	330/1552	21					FG07312	1600	135/612	22	CAGL0M09086g	1446	468/1545	30
YKL154W	244	orf19.13663	305	86/271	31	ACR063C	249	117/256	45	Afu2g07600	352	77/267	28	AN5819	317	67/268	25	CHG03435	331	74/283	26	CIMG_00956	313	78/300	26	CNB00920	353	33/106	31	CAG87704.1	270	80/263	30					FG06543	342	82/275	29	CAGL0E06336g	254	119/254	46
YLR206W	613	orf19.1444	522	248/583	42	ACL157C	515	289/538	53	Afu6g12570	561	218/568	38	AN3696	561	225/586	38	CHG08948	586	213/577	36	CIMG_01688	559	220/587	37	CNE03280	531	193/532	36	CAG84369.1	505	252/547	46					FG08485	578	226/594	38	CAGL0A03872g	510	376/615	61	CAH01799.1	478	292/532	54
YLR233C	699
YKR002W	568	orf19.3197	555	335/549	61	ABL002C	598	409/564	72	Afu1g15340	580	278/538	51	AN0874	601	281/558	50	CHG03036	592	217/557	38	CIMG_03210	666	280/600	46	CNA05330	642	234/562	41	CAG88038.1	571	336/560	60	19073993	505	193/403	47	FG05389	624	274/598	45	CAGL0L02277g	569	424/564	75	CAH02515.1	598	399/562	70
YPR184W	1536	orf19.8363	1527	869/1540	56	AEL276C	1518	960/1527	62	Afu1g02140	1612	739/1555	47	AN0352	2376	689/1558	44	CHG01161	1563	770/1578	48	CIMG_09981	1512	736/1532	48	CNJ03090	1593	634/1576	40	CAG86039.1	1521	864/1539	56					FG09704	1553	781/1575	49	CAGL0G09977g	1528	1088/1540	70	CAH02078.1	1069	681/1078	63
YFR012W	202
YBL111C
YML011C	177	orf19.7405	234	48/220	21	ADR186C	174	73/170	42					AN6748	257	27/99	27													CAG86677.1	242	52/220	23									CAGL0H04719g	177	87/176	49	CAH01964.1	176	70/176	39
YDL208W	173	orf19.8159	159	113/153	73	ABL115W	149	126/147	85	Afu1g13570	323	79/182	43	AN0695	224	80/149	53	CHG07005	273	77/212	36	CIMG_05741	229	80/160	50	CNE01710	225	77/166	46	CAG89568.1	154	114/151	75					FG10304	239	82/184	44	CAGL0J09614g	131	120/133	90	CAH01739.1	149	124/147	84
YOR277C	102
YDL235C	167	orf19.11923	184	61/174	35	ABL182C	138	72/165	43	Afu4g10280	191	45/85	52	AN2005	172	47/127	37	CHG10392	137	36/78	46	CIMG_09084	174	38/90	42	CNM01530	209	40/92	43	CAG86227.1	146	55/159	34					FG04363	146	36/83	43	CAGL0K04961g	161	108/170	63	CAH01016.1	135	74/162	45
YHL021C	465	orf19.7131	407	134/416	32	ADR024W	472	207/449	46	Afu2g14970	483	107/373	28	AN7568	555	92/330	27	CHG07254	999	49/174	28	CIMG_01426	453	92/326	28	CNA03910	575	114/425	26	CAG85872.1	444	136/444	30					FG05953	494	83/317	26	CAGL0K08844g	508	228/520	43	CAH00803.1	420	154/430	35
YNR046W	135	orf19.11069	130	79/134	58	ADR166W	135	98/134	73	Afu6g06330	138	63/134	47									CIMG_07256	126	63/135	46	CNC01420	124	51/135	37	CAG85537.1	129	80/134	59					FG07440	127	64/135	47	CAGL0C03531g	134	103/135	76	CAH01877.1	132	97/134	72
YCL004W	521	orf19.7072	501	246/505	48	AAL003W	508	274/504	54	Afu5g06530	569	217/502	43	AN2261	375	154/378	40	CHG07678	340	146/340	42	CIMG_06008	532	217/497	43	CNC04600	552	164/497	32	CAG90509.1	558	227/462	49	19074885	366	49/147	33	FG09004	489	211/491	42	CAGL0B04741g	506	280/483	57	CAH02965.1	540	268/486	55
YNR073C	502									Afu4g14450	502	243/499	48	AN2815	488	245/482	50	CHG04059	398	47/198	23	CIMG_07907_2	412	53/214	24													FG03311	505	235/504	46
YCL031C	297	orf19.13257	280	106/297	35	AFR705W	289	178/295	60	Afu7g02210	315	76/307	24					CHG00549	219	28/59	47	CIMG_12014	358	90/313	28	CNG00800	396	51/186	27	CAG90167.1	290	99/301	32					FG10262	347	76/314	24	CAGL0B00880g	305	198/294	67	CAH01109.1	326	186/292	63
YOL135C	222	orf19.232	304	97/242	40	ADL182C	199	121/200	60	Afu6g10020	261	81/209	38	AN2123	259	83/219	37	CHG09411	263	70/208	33	CIMG_01388	324	93/205	45	CNM01330	239	50/235	21	CAG89510.1	244	96/209	45					FG05360	246	83/216	38	CAGL0E01551g	230	135/218	61
YJL118W	219
YLR383W	1114	orf19.13921	1128	341/1130	30	AER044W	1103	493/1117	44	Afu3g05440	1082	279/1080	25					CHG00432	1053	112/339	33	CIMG_02103	1126	316/1146	27	CND03960	1125	282/1162	24	CAG84508.1	1110	333/1109	30	19074461	980	251/1052	23	FG09838	1164	293/1159	25	CAGL0H05071g	1110	507/1106	45
YKL038W	1170	orf19.10261	1029	220/1009	21	AGL083W	856	329/1196	27	Afu6g07800	776	37/60	61	AN1927	750	42/79	53	CHG08910	912	38/69	55	CIMG_01271	802	58/161	36													FG08392	740	35/58	60	CAGL0L01903g	1287	558/1324	42	CAH00189.1	1004	110/476	23
YKL065C	206					ABR095C	188	82/194	42																					CAG88025.1	203	59/199	29									CAGL0M13255g	212	107/200	53
YER003C	429	orf19.1390	441	277/438	63	ADR003C	429	312/429	72	Afu1g13280	457	201/445	45	AN0667	461	208/454	45	CHG06848	453	213/449	47	CIMG_05888	449	212/455	46	CNI02370	434	185/441	41	CAG85361.1	441	278/439	63					FG04481	448	206/446	46	CAGL0J02244g	429	292/426	68	CAH00771.1	428	324/426	76
YDR517W	372	orf19.71	350	89/303	29	AFR717W	343	180/374	48	Afu6g08620	370	100/369	27					CHG00947	352	92/352	26	CIMG_01086	344	90/331	27	CNG02840	246	61/234	26	CAG85248.1	426	125/459	27	85690975	545	36/107	33	FG07092	336	94/334	28	CAGL0F00583g	372	211/387	54	CAH01096.1	388	187/399	46
YDR544C
YAL058W	502	orf19.12759	582	139/377	36					Afu4g12850	563	144/407	35	AN3592	565	160/489	32	CHG01486	571	138/409	33	CIMG_00613	561	136/400	34	CNE00610	551	141/404	34	CAG87679.1	587	153/404	37					FG00491	562	148/481	30	CAGL0D00242g	382	90/234	38
YLR117C	687	orf19.7964	758	267/702	38	AGL184W	683	328/664	49	Afu1g10200	676	266/675	39	AN1259	602	252/626	40	CHG02765	683	265/680	38	CIMG_10309	671	269/677	39	CNA06730	726	249/698	35	CAG86917.1	714	266/713	37					FG01300	674	257/681	37	CAGL0D02376g	695	324/682	47
YPR095C	1226					ABR102W	891	204/761	26	Afu2g08780	2025	74/220	33	AN6120	1359	146/540	27	CHG07806	1447	86/278	30	CIMG_00818	1400	160/619	25	CNA06050	1811	66/177	37									FG01899	539	104/448	23	CAGL0K08096g	1139	392/1166	33	CAH01750.1	1013	261/989	26
YMR037C	704	orf19.12215	758	164/692	23																									CAG87709.1	832	172/742	23									CAGL0F05995g	597	176/570	30
YDR260C	170					AEL221C	142	25/102	24																																	CAGL0M08778g	136	47/154	30
YHR047C	856																									CNB04910	1018	326/937	34													CAGL0J00341g	857	583/855	68
YLR154W-B
YIL109C	926	orf19.12194	928	439/934	47	ADL239C	891	622/933	66	Afu6g12830	913	414/935	44	AN3720	908	412/929	44	CHG00441	947	386/819	47	CIMG_01714	932	407/930	43	CNB00260	1778	367/931	39	CAG86725.1	924	443/937	47	19074042	705	204/704	28	FG06384	944	413/953	43	CAGL0D01078g	906	635/935	67
YCR057C	923	orf19.10786	922	595/928	64	AAR057W	922	664/918	72	Afu5g03090	926	507/915	55	AN8183	876	442/864	51	CHG07246	894	485/906	53	CIMG_06509	909	492/930	52	CNG04380	884	427/878	48	CAG85211.1	927	606/930	65	19173555	727	146/695	21	FG07379	893	479/895	53	CAGL0K09284g	911	670/918	72	CAH01450.1	911	653/916	71
YOR133W	842	orf19.5788	842	741/842	88	AFR142C	842	776/842	92	Afu2g13530	839	662/844	78	AN6330	844	658/844	77	CHG04622	770	568/831	68	CIMG_05034_1	843	676/844	80	CND06220	826	620/830	74	CAG90255.1	842	730/842	86	19074946	850	378/867	43	FG09574	832	652/833	78	CAGL0A03234g	842	782/842	92
YDL119C	307	orf19.1804	362	150/342	43	AGR383W	293	174/293	59	Afu4g12340	320	142/303	46	AN3663	412	142/305	46	CHG05907	333	138/310	44	CIMG_07070	347	139/308	45					CAG91029.1	340	138/321	42					FG01375	330	139/311	44	CAGL0H10538g	297	204/298	68
YHR073W-A
YKL205W	1100	orf19.7153	1025	351/1127	31	AFR424C	1051	484/1108	43	Afu5g09850	999	260/1124	23	AN8787	1031	268/1130	23	CHG05646	1019	248/1034	23	CIMG_04714	1033	269/1145	23	CNE02810	1139	239/1206	19	CAG89439.1	1000	342/1119	30					FG06659	1022	249/1058	23	CAGL0K00473g	1063	505/1110	45	CAH02549.1	1063	486/1133	42
YER180C	267					AGR098W	314	60/233	25																																	CAGL0L12122g	263	60/224	26	CAH02587.1	1025	26/111	23
YJL001W	215	orf19.6991	214	153/214	71	AAL172C	215	186/215	86	Afu7g04650	221	140/197	71	AN3756	233	147/210	70	CHG10928	212	145/204	71	CIMG_07566	231	148/210	70	CNB03070	213	120/183	65	CAG86275.1	217	160/217	73	19074754	203	97/194	50	FG05631	212	147/204	72	CAGL0D03058g	215	184/215	85
YJL029C	822	orf19.13513	699	201/731	27	ACR044C	776	355/789	44	Afu1g05100	854	201/739	27	AN2736	831	186/736	25	CHG01747	686	86/331	25	CIMG_04883	861	191/739	25	CNA03350	769	164/719	22	CAG84882.1	785	215/746	28					FG00870	827	182/708	25	CAGL0J01111g	811	421/822	51	CAH00576.1	803	376/830	45
YLR267W	570													AN1987	375	18/51	35					CIMG_01456_1	404	2008-11-30	36													FG02042	436	31/140	22	CAGL0K06105g	565	183/566	32
YLR294C
YEL011W	704	orf19.13067	676	401/699	57	AEL044W	703	547/702	77	Afu5g10540	747	440/697	63	AN2314	686	431/702	61	CHG10256	348	219/339	64	CIMG_06275	686	432/696	62	CNA03810	682	424/690	61	CAG85024.1	711	431/710	60					FG04313	707	436/704	61	CAGL0M03377g	706	576/697	82	CAH03074.1	719	535/706	75
YDR261C-D
YEL039C	113																									CNA06950	111	69/106	65
YBR287W	427	orf19.13536	446	224/434	51	AFR126W	422	273/426	64	Afu1g15940	567	97/204	47	AN0930	644	93/171	54	CHG06189	586	90/172	52	CIMG_03083	582	95/172	55	CNB02880	403	97/415	23	CAG84735.1	491	217/490	44					FG08690	723	88/172	51	CAGL0G07601g	420	323/424	76	CAH00441.1	433	285/424	67
YGL135W
YMR204C	420	orf19.13878	684	40/154	25	AFL184W	300	79/288	27																																	CAGL0L10736g	342	120/372	32
YDR400W	340	orf19.9444	330	131/337	38	AFR399W	335	184/342	53	Afu1g05530	358	122/352	34	AN4075	221	40/153	26					CIMG_03920	382	137/366	37	CNE04590	406	67/236	28	CAG86182.1	351	137/342	40					FG01037	377	146/373	39	CAGL0F02585g	337	207/340	60	CAH01348.1	338	193/331	58
YNL276C
YDR428C	261	orf19.7237	267	79/254	31	ADR190W	241	107/246	43	Afu1g09960	271	40/143	27	AN1271	307	71/261	27					CIMG_10295	309	75/273	27					CAG86798.1	291	83/279	29					FG07135	284	62/254	24
YHR197W	763	orf19.14152	769	194/784	24	ABL072C	764	297/795	37					AN2258	798	81/380	21													CAG86123.1	751	201/765	26									CAGL0D02706g	767	312/775	40	CAH02109.1	776	311/782	39
YCR020W-B
YML045W	1755
YML072C	1545	orf19.3003	1417	473/1395	33	AER148W	1502	688/1469	46	Afu7g01840	1538	410/1400	29	AN9149	1475	387/1367	28	CHG01856	1508	399/1391	28	CIMG_04470	1510	402/1396	28	CNC03120	1545	245/759	32	CAG87027.1	1457	475/1446	32	85691127	1018	107/426	25	FG06885	1492	413/1392	29	CAGL0L11440g	1530	762/1526	49	CAH02136.1	1490	750/1523	49
YOR300W	102
YCL065W	122
YJL179W	109	orf19.11171	121	35/107	32	AEL139W	112	51/101	50	Afu4g12360	121	30/110	27	AN3673	120	30/110	27					CIMG_11886	121	25/110	22					CAG85808.1	123	36/113	31													CAH02868.1	113	54/106	50
YDR144C	596					AGL192W	499	216/532	40
YFR032C-B
YOR017W	800	orf19.9845	705	158/554	28	ADR023C	724	221/640	34	Afu6g04720	791	143/319	44	AN6540	719	148/332	44	CHG02616	1360	165/458	36	CIMG_02797	713	178/503	35	CNM01470	507	99/251	39	CAG85642.1	775	233/780	29									CAGL0F01331g	723	289/612	47	CAH00802.1	704	247/652	37
YDL002C	203	orf19.1730	312	75/204	36	AEL005C	225	99/186	53																					CAG89532.1	311	92/240	38									CAGL0M10505g	196	116/187	62
YJR027W
YKL116C	518	orf19.11824	639	154/572	26	ABL055C	536	226/497	45	Afu2g14200	670	147/419	35	AN6347	674	165/530	31					CIMG_05489	672	117/340	34													FG01842	736	141/450	31	CAGL0K11550g	538	271/541	50	CAH01690.1	541	223/537	41
YER037W	321
YPL270W	773	orf19.13043	783	312/765	40	ACR022W	754	408/633	64																																	CAGL0A01133g	801	487/695	70	CAH00201.1	789	436/727	59
YER064C	505
YLR150W	273	orf19.5943.1	267	105/280	37	AGL151W	253	136/251	54	Afu3g10920	331	96/306	31					CHG03388	332	85/292	29	CIMG_03779	304	86/304	28	CNM01180	349	84/330	25	CAG85390.1	275	103/291	35					FG06668	403	87/306	28	CAGL0E00869g	274	157/278	56
YLR178C	219	orf19.9530	259	83/217	38	AFR694W	204	92/225	40	Afu4g08120	179	52/195	26	AN8404	230	47/149	31	CHG07523	216	44/152	28	CIMG_02292	241	73/214	34	CNK03430	309	52/190	27	CAG87088.1	212	96/212	45					FG03910	220	47/124	37	CAGL0B01100g	210	107/223	47	CAH01124.1	197	86/219	39
YGR160W	203
YGR188C	1021	orf19.10193	900	220/669	32	AGR315C	959	428/998	42	Afu6g08120	1227	294/1160	25	AN3946	1216	311/1185	26	CHG00959	1199	296/1154	25	CIMG_01147	1278	168/523	32	CNG03850	1295	147/407	36	CAG90982.1	928	329/1022	32					FG01347	1219	290/1163	24	CAGL0I08899g	931	386/989	39
YPR119W	491	orf19.9021	492	167/328	50	AAR099W	555	312/551	56	Afu4g12160	487	191/489	39	AN3648	478	188/490	38	CHG02750	488	157/379	41	CIMG_01646	493	178/487	36	CNJ00160	534	162/468	34	CAG84367.1	508	182/334	54	19173352	300	94/272	34	FG01291	473	138/266	51	CAGL0D04620g	476	340/501	67	CAH00844.1	539	302/536	56
YLL036C	503	orf19.14032	446	111/440	25	ACL060C	504	139/507	27	Afu5g13510	476	118/487	24	AN6906	475	125/489	25	CHG05384	807	106/473	22	CIMG_09355	476	120/491	24	CNC02380	507	49/130	37	CAG88812.1	508	138/500	27					FG02706	476	124/514	24	CAGL0D02772g	533	163/500	32	CAH00334.1	491	143/506	28
YPR146C
YBR198C	798	orf19.8169	798	399/849	46	AEL246C	815	506/846	59	Afu1g03070	745	287/824	34	AN0292	679	220/645	34	CHG07339	775	256/838	30	CIMG_04767	675	253/696	36	CNH00940	813	230/672	34	CAG89333.1	777	388/837	46	19074975	556	196/655	29	FG02010	793	245/826	29	CAGL0M05335g	806	538/801	67	CAH00097.1	826	485/811	59
YGL019W	278	orf19.9650	293	126/266	47	AGR163W	275	194/276	70	Afu4g06180	364	101/205	49	AN4326	1211	105/217	48	CHG08886	339	120/272	44	CIMG_04205	316	98/288	34	CNG00150	347	106/287	36	CAG84583.1	283	127/268	47					FG08607	341	115/278	41	CAGL0A00275g	266	213/275	77	CAH02799.1	277	190/263	72
YMR070W	490					AGL071C	396	67/141	47																																	CAGL0K03003g	647	129/489	26
YBL029W	376	orf19.12463	298	50/103	48	AER181C	437	88/161	54																					CAG90463.1	374	45/101	44									CAGL0F04125g	405	139/383	36
YMR098C	612	orf19.9923	580	72/253	28	ABL050W	570	137/567	24	Afu2g16740	704	55/222	24					CHG04339	319	56/216	25	CIMG_09449	726	60/227	26					CAG85017.1	648	85/279	30					FG05015	632	72/324	22	CAGL0J01199g	623	184/543	33
YPL004C	341					AGL006C	305	258/294	87																					CAG86914.1	307	228/294	77									CAGL0L08932g	312	263/311	84
YNL132W	1056	orf19.8143	1042	785/1054	74	AGR346C	1058	859/1053	81	Afu1g05310	1066	700/1078	64	AN0247	1076	670/1057	63	CHG09670	1063	649/1067	60	CIMG_04825	1064	662/1072	61	CNN01050	1069	599/1076	55	CAG89662.1	1046	795/1057	75	19074637	825	302/914	33	FG00732	1068	650/1069	60	CAGL0K09614g	1053	903/1054	85
[truncated: 4,704 more rows]
[truncated: 20 more columns]

## Sheet: Osmotic stress
Osmotic stress pathway				match column: No identical aa/Orthologue alignment length
S. cerevisiae			C. albicans				Ashbya gossypii				Aspergillus fumigatus				Aspergillus nidulans				Chaetomiun globosum				Coccidioides immitis				Cryptococcus neoformans				Debaryomyces hansenii				Encephalitozoon cuniculi				Gibberella zea				Candida glabrata				K. lactis
Systematic Name	Gene	Length	Orthologue Locus	Orthologue Length	Match	%ID	Orthologue Locus	Orthologue Length	Match	%ID	Orthologue Locus	Orthologue Length	Match	%ID	Orthologue Locus	Orthologue Length	Match	%ID	Orthologue Locus	Orthologue Length	Match	%ID	Orthologue Locus	Orthologue Length	Match	%ID	Orthologue Locus	Orthologue Length	Match	%ID	Orthologue Locus	Orthologue Length	Match	%ID	Orthologue Locus	Orthologue Length	Match	%ID	Orthologue Locus	Orthologue Length	Match	%ID	Orthologue Locus	Orthologue Length	Match	%ID	Orthologue Locus	Orthologue Length	Match
YLR229C	Cdc42	191	orf19.8020	191	167/191	87	AGL093W	191	179/191	93	Afu2g05740	192	154/189	81	AN7487	192	151/189	79	CHG05706	196	141/178	79	CIMG_00786	194	154/190	81	CNH00140	193	160/193	82	CAG90642.1	191	167/191	87					FG05447	195	152/190	80	CAGL0F05269g	191	185/191	96	CAH02774.1	191	185/191
YLR113W	Hog1	435	orf19.8514	377	296/366	80	AGR048C	453	364/450	80	Afu1g12940	366	289/350	82	AN1017	379	273/355	76	CHG03814	360	284/341	83	CIMG_05915	364	283/341	82	CNC06590	365	282/364	77	CAG88486.1	387	308/383	80					FG09612	370	281/354	79	CAGL0M11748g	447	388/455	85
YBR182C	Smp1	452																	CHG01378	564	48/85	56
YGR152C	Rsr1	272	orf19.2614	248	145/251	57	AFR464W	264	174/276	63	Afu5g08950	208	96/173	55									CIMG_06722	217	111/199	55					CAG86488.1	252	139/229	60					FG08817	216	104/202	51	CAGL0E03113g	323	192/327	58	CAH01587.1	259	177/272
YBL056W	Ptc3	468					ACR239C	456	273/478	57					AN1358	305	132/287	45	CHG00520	440	151/319	47																	FG10239	430	173/409	42	CAGL0I05038g	459	304/460	66
YER089C	Ptc2	464	orf19.10072	590	143/263	54					Afu1g09280	429	142/305	46									CIMG_07139	437	146/311	46	CNC00360	552	145/339	42	CAG84614.1	515	168/334	50
YJL128C	Pbs2	668	orf19.7388	545	268/525	51	AFL217C	691	420/682	61	Afu1g15950	656	255/633	40	AN0931	651	210/428	49	CHG06190	605	161/356	45	CIMG_03086	489	193/346	55	CNA07470	609	204/433	47	CAG86116.1	681	317/672	47					FG08691	647	210/477	44	CAGL0L05632g	677	441/714	61
YDL006W	Ptc1	281	orf19.12249	375	153/292	52	AEL010W	339	205/266	77	Afu5g13340	557	134/330	40	AN6892	566	138/338	40	CHG03110	580	141/339	41	CIMG_09373	717	144/341	42	CNA04830	487	86/194	44	CAG85842.1	334	161/320	50					FG04111	577	140/322	43	CAGL0C04499g	276	219/268	81
YHL007C	Ste20	939	orf19.11717	1228	269/502	53	ABR014W	971	488/981	49	Afu2g04680	986	337/809	41	AN2067	848	300/640	46					CIMG_01236	867	331/838	39	CNF00140	781	251/589	42	CAG88548.1	1079	403/959	42	19173602	694	88/303	29					CAGL0K02673g	915	484/926	52	CAH02530.1	989	488/934
YNL298W	Cla4	842	orf19.12355	978	387/957	40	AEL205W	793	492/850	57	Afu5g05900	836	355/915	38	AN8836	825	344/869	39	CHG03264	179	124/174	71	CIMG_06227	851	351/907	38					CAG85499.1	825	366/886	41					FG06957	797	336/831	40	CAGL0M03729g	861	544/885	61	CAH02917.1	879	524/912
YLR248W	Rck2	610	orf19.9808	589	223/508	43	AAL029W	534	311/503	61	Afu2g03490	645	220/577	38	AN4483	686	220/508	43	CHG01287	591	218/514	42	CIMG_04514	621	211/516	40	CNA01180	1732	79/135	58	CAG89786.1	566	225/471	47					FG00786	574	204/472	43	CAGL0B03509g	597	337/611	55
YDL235C	Ypd1	167	orf19.11923	184	61/174	35	ABL182C	138	72/165	43	Afu4g10280	191	45/85	52	AN2005	172	47/127	37	CHG10392	137	36/78	46	CIMG_09084	174	38/90	42	CNM01530	209	40/92	43	CAG86227.1	146	55/159	34					FG04363	146	36/83	43	CAGL0K04961g	161	108/170	63	CAH01016.1	135	74/162
YNR031C	Ssk2	1579	orf19.11257	1484	563/1514	37	AER264C	1483	741/1571	47	Afu1g10940	1425	261/614	42	AN1180	2390	272/640	42	CHG00809	1152	150/450	33	CIMG_06932	1372	268/636	42	CNL05560	1486	382/1289	29	CAG86135.1	1438	575/1537	37					FG00408	1341	274/630	43	CAGL0M10791g	464	327/432	75	CAH01431.1	1551	774/1598
YLR006C	Ssk1	712	orf19.12498	674	136/312	43	ADR343C	749	239/745	32	Afu5g08390	850	104/235	44	AN7697	838	123/319	38	CHG06648	819	102/278	36	CIMG_11840	878	98/241	40	CNB03090	1352	105/202	51	CAG89842.1	731	213/707	30					FG08948	868	110/307	35	CAGL0D02882g	667	273/713	38
YLR362W	Ste11	717	orf19.8464	823	304/844	36	ABL011C	701	426/718	59	Afu5g06420	963	253/710	35	AN2269	886	237/685	34	CHG03309	865	242/699	34	CIMG_06015	894	250/737	33	CND05760	1230	165/332	49	CAG85175.1	817	325/862	37					FG05484	849	234/667	35	CAGL0B02739g	676	442/698	63	CAH02508.1	730	434/744
YCL032W	Ste50	346	orf19.9204	460	66/129	51	AFR706C	360	137/304	45	Afu2g17130	487	87/402	21	AN7252	494	59/175	33	CHG03123	447	42/106	39	CIMG_09410	507	64/198	32	CNC05800	700	55/192	28	CAG87421.1	439	63/122	51					FG04101	492	58/177	32	CAGL0B00858g	322	174/337	51	CAH01108.1	295	131/316
YBR200W	Bem1	551	orf19.12115	630	212/551	38	AEL241W	549	301/568	52	Afu4g04120	627	159/553	28	AN7030	616	168/612	27	CHG04179	590	161/520	30	CIMG_08657	589	171/585	29	CNK01580	1369	94/295	31	CAG88521.1	592	212/548	38					FG05261	590	188/553	33	CAGL0M05357g	557	342/577	59	CAH00093.1	464	267/482
YDR309C	Gic2	383					AAL047C	381	127/376	33																																	CAGL0J10978g	415	120/316	37	CAH01712.1	368	147/383
YIL147C	Sln1	1220	orf19.10766	1373	298/738	40	AFR284W	1103	606/1214	49	Afu2g00660	1295	134/365	36	AN1800	1080	283/995	28	CHG00513	1172	277/1031	26	CIMG_04512	1285	102/386	26	CNC03340	1390	64/216	29									FG10042	1148	266/745	35	CAGL0H06567g	1169	772/1221	63	CAH02614.1	1155	679/1222
YLR319C	Bud6	788	orf19.12553	703	294/777	37	AFR495C	702	355/792	44	Afu1g09640	1055	175/600	29	AN1324	981	155/501	30	CHG10462	939	223/844	26	CIMG_07099	1054	143/424	33	CNK02600	1172	183/691	26	CAG86233.1	696	292/773	37					FG04366	1028	266/886	30	CAGL0A00891g	752	399/777	51	CAH01869.1	697	347/768
YOL116W	Msn1	382					ADL152W	412	149/414	35									CHG03236	1313	25/79	31																					CAGL0E02079g	462	179/436	41	CAH02914.1	393	133/393
YAL041W	Cdc24	854	orf19.3174	844	291/881	33	ADR388C	761	453/839	53	Afu4g11450	907	104/386	26	AN5592	913	110/410	26	CHG10144	1018	118/394	29	CIMG_01567_1	909	102/385	26	CNI03840	1109	128/498	25	CAG88062.1	820	294/886	33					FG10511	981	132/459	28	CAGL0M11968g	840	516/879	58	CAH01629.1	757	453/846
YER118C	Sho1	367	orf19.4772	387	145/402	36	AGL286C	330	173/360	48	Afu5g08420	311	108/360	30	AN7698	287	101/339	29	CHG06778	297	92/335	27	CIMG_06799	314	110/355	30					CAG85892.1	304	127/354	35					FG09435	302	100/345	28	CAGL0G03597g	353	188/347	54
YOR208W	Ptp2	750					ACR158W	799	271/721	37																																	CAGL0L02827g	684	294/742	39	CAH00451.1	903	288/817
YCL027W	Fus1	512	orf19.8748	384	27/70	38	AFR699C	510	128/526	24																					CAG88148.1	416	26/73	35									CAGL0B00968g	412	130/440	29	CAH01115.1	510	158/526
YLL021W	Spa2	1466	orf19.13719	1466	407/1589	25	ADL022C	3392	142/253	56	Afu2g03710	941	50/113	44	AN3815	906	107/412	25	CHG00856	825	113/419	26	CIMG_04487	874	101/440	22	CNK01040	1129	113/456	24									FG00932	931	104/423	24	CAGL0D06622g	1178	322/982	32	CAH01827.1	1119	301/982
YDR233C	Rtn1	295	orf19.11280	366	91/268	33	ABL105W	278	122/268	45	Afu6g13670	270	54/247	21	AN5404	318	57/243	23	CHG03930	343	47/235	20									CAG85185.1	279	92/270	34					FG09796	357	52/255	20	CAGL0B02585g	294	167/296	56	CAH01727.1	285	135/276
YHR061C	Gic1	314																																									CAGL0D03762g	312	106/316	33
YER075C	Ptp3	928	orf19.7610	922	221/858	25	ACL041C	765	209/597	35	Afu4g04710	578	113/369	30	AN6982	685	120/392	30	CHG08306	1030	73/266	27	CIMG_08522	326	109/363	30	CNL04680	1409	108/414	26	CAG90197.1	853	170/696	24									CAGL0J03256g	884	370/911	40	CAH01395.1	983	371/1035
YOR188W	Msb1	1137	orf19.8726	1239	324/1208	26	AAR145W	1087	343/1139	30	Afu3g08500	1026	79/288	27	AN2983	1001	79/292	27	CHG01056	993	90/363	24	CIMG_07667	1013	90/333	27					CAG87015.1	1279	328/1230	26					FG00910	1046	91/341	26	CAGL0G09559g	1208	546/1274	42	CAH01286.1	1355	392/1121
YCR073C	Ssk22	1331
YKL062W	Msn4	630					ABR089C	571	119/413	28																					CAG84649.1	448	125/442	28
YGR014W	Msb2	1306					AGR019C	1105	341/1146	29	Afu4g04070	901	249/991	25	AN7041	821	249/884	28	CHG04897	764	219/779	28	CIMG_08665	751	199/789	25	CND05330	1872	327/1300	25	CAG85143.1	1135	336/1177	28									CAGL0F08833g	936	323/945	34	CAH01853.1	908	291/917
YPL161C	Bem4	633					AAL090C	615	207/638	32													CIMG_08308	468	17/56	30	CNI01250	614	43/137	31	CAG85086.1	625	126/642	19									CAGL0M02079g	604	179/643	27	CAH01500.1	608	206/635
YMR172W	Hot1	719	orf19.10838	607	139/661	21	AFL124C	629	188/706	26																					CAG87311.1	510	122/558	21					FG08269	629	36/157	22	CAGL0H08866g	658	212/703	30	CAH00659.1	679	182/662
YJL157C	Far1	830	orf19.7105	768	116/517	22	AEL104W	1085	204/737	27	Afu6g06990	1037	64/304	21																	CAG89318.1	910	69/241	28					FG06762	1158	20/67	29	CAGL0I06138g	815	221/830	26	CAH02254.1	878	130/493
YMR037C	Msn2	704	orf19.12215	758	164/692	23																									CAG87709.1	832	172/742	23									CAGL0F05995g	597	176/570	30
YNL167C	Sko1	647	orf19.8634	403	101/389	25	AFR025C	466	182/581	31	Afu3g11330	515	100/467	21									CIMG_03698	486	95/441	21													FG10142	526	104/442	23	CAGL0J06182g	513	203/577	35	CAH00517.1	554	166/601
YGL158W	Rck1	512
YDL204W	Rtn2	393																					CIMG_02831	309	43/189	22
[truncated: 21 more columns]

## Sheet: Oxidative stress
Oxidative stress pathway				match column: No identical aa/Orthologue alignment length
S. cerevisiae			C. albicans				Ashbya gossypii				Aspergillus fumigatus				Aspergillus nidulans				Chaetomiun globosum				Coccidioides immitis				Cryptococcus neoformans				Debaryomyces hansenii				Encephalitozoon cuniculi				Gibberella zea				Candida glabrata				K. lactis
Systematic Name	Gene	Length	Orthologue Locus	Orthologue Length	Match	%ID	Orthologue Locus	Orthologue Length	Match	%ID	Orthologue Locus	Orthologue Length	Match	%ID	Orthologue Locus	Orthologue Length	Match	%ID	Orthologue Locus	Orthologue Length	Match	%ID	Orthologue Locus	Orthologue Length	Match	%ID	Orthologue Locus	Orthologue Length	Match	%ID	Orthologue Locus	Orthologue Length	Match	%ID	Orthologue Locus	Orthologue Length	Match	%ID	Orthologue Locus	Orthologue Length	Match	%ID	Orthologue Locus	Orthologue Length	Match	%ID	Orthologue Locus	Orthologue Length	Match
YKL166C	Tpk3	398					AEL115C	386	276/325	84																																	CAGL0M08404g	462	303/330	91	CAH02244.1	455	304/392
YLR113W	Hog1	435	orf19.8514	377	296/366	80	AGR048C	453	364/450	80	Afu1g12940	366	289/350	82	AN1017	379	273/355	76	CHG03814	360	284/341	83	CIMG_05915	364	283/341	82	CNC06590	365	282/364	77	CAG88486.1	387	308/383	80					FG09612	370	281/354	79	CAGL0M11748g	447	388/455	85
YPL203W	Tpk2	380	orf19.9817	444	290/350	82	AFL090W	346	291/329	88	Afu2g12200	490	252/386	65	AN6305	472	233/331	70					CIMG_11524	1445	237/348	68	CNA03840	464	207/321	64	CAG89783.1	420	286/345	82					FG07251	591	250/390	64	CAGL0G09020g	361	306/356	85	CAH00303.1	372	292/329
YML028W	Tsa1	196	orf19.7417	196	144/196	73	AER312W	197	174/196	88																	CNG01100	197	96/178	53	CAG90466.1	196	147/196	75	19173077	177	70/161	43	FG03180	204	105/193	54	CAGL0G07271g	195	172/192	89	CAH01996.1	197	174/196
YIR037W	Gpx3/Hyr1	163	orf19.7731	161	117/161	72	AFL039C	215	121/161	75	Afu3g12270	235	97/163	59									CIMG_09619	200	93/166	56					CAG89116.1	160	116/158	73					FG06150	171	98/164	59
YOR101W	Ras1	309	orf19.9329	291	154/301	51	ADL262W	270	155/235	65																	CNA02810	216	121/165	73									FG09778	216	121/172	70
YGR218W	Crm1	1084	orf19.7483	1079	696/1085	64	ADL128C	1082	868/1084	80	Afu1g08790	1101	587/1064	55	AN1401	492	284/546	52	CHG07953	982	507/975	52	CIMG_07215	1072	576/1074	53	CNG01660	1130	585/1086	53	CAG85068.1	1080	703/1084	64	19074824	1058	300/1083	27	FG10894	1085	576/1082	53	CAGL0B02189g	1087	954/1084	88
YNL098C	Ras2	322									Afu5g11230	213	128/176	72	AN0182	212	128/181	70	CHG00601	234	98/210	46	CIMG_00649	215	124/176	70					CAG89112.1	255	157/314	50									CAGL0B04521g	339	194/339	57	CAH01648.1	211	118/252
YJL128C	Pbs2	668	orf19.7388	545	268/525	51	AFL217C	691	420/682	61	Afu1g15950	656	255/633	40	AN0931	651	210/428	49	CHG06190	605	161/356	45	CIMG_03086	489	193/346	55	CNA07470	609	204/433	47	CAG86116.1	681	317/672	47					FG08691	647	210/477	44	CAGL0L05632g	677	441/714	61
YHR206W	Skn7	622	orf19.8586	559	98/163	60	ADL388W	482	241/437	55	Afu6g12520	597	62/101	61	AN3688	475	62/101	61	CHG00398	658	163/454	35	CIMG_01739	631	66/123	53	CNG01750	1028	59/115	51	CAG85310.1	566	102/194	52	19173424	295	48/107	44	FG06359	587	156/534	29	CAGL0F09097g	630	296/572	51	CAH03035.1	475	232/457
YLR248W	Rck2	610	orf19.9808	589	223/508	43	AAL029W	534	311/503	61	Afu2g03490	645	220/577	38	AN4483	686	220/508	43	CHG01287	591	218/514	42	CIMG_04514	621	211/516	40	CNA01180	1732	79/135	58	CAG89786.1	566	225/471	47					FG00786	574	204/472	43	CAGL0B03509g	597	337/611	55
YIL033C	Bcy1	416	orf19.2014	458	213/442	48	ADL099C	458	255/452	56	Afu3g10000	413	151/326	46	AN4987	412	143/292	48	CHG00688	345	113/296	38	CIMG_03961	453	150/309	48	CNA05510	482	155/462	33	CAG84354.1	452	223/438	50	19173420	312	53/224	23	FG09908	399	153/363	42	CAGL0I05236g	404	273/430	63
YLR006C	Ssk1	712	orf19.12498	674	136/312	43	ADR343C	749	239/745	32	Afu5g08390	850	104/235	44	AN7697	838	123/319	38	CHG06648	819	102/278	36	CIMG_11840	878	98/241	40	CNB03090	1352	105/202	51	CAG89842.1	731	213/707	30					FG08948	868	110/307	35	CAGL0D02882g	667	273/713	38
YJL164C	Tpk1	397																																	19074474	322	105/278	37
YIL147C	Sln1	1220	orf19.10766	1373	298/738	40	AFR284W	1103	606/1214	49	Afu2g00660	1295	134/365	36	AN1800	1080	283/995	28	CHG00513	1172	277/1031	26	CIMG_04512	1285	102/386	26	CNC03340	1390	64/216	29									FG10042	1148	266/745	35	CAGL0H06567g	1169	772/1221	63	CAH02614.1	1155	679/1222
YJL005W	Cyr1/Cdc35	2026	orf19.5148	1690	649/1712	37	AAL162C	1874	960/1854	51	Afu6g08520	2057	503/1469	34	AN3913	2132	491/1461	33	CHG01828	1974	540/1816	29	CIMG_01098	2096	556/1823	30	CNG03670	1344	448/1324	33	CAG86534.1	2027	656/1666	39	85014153	399	87/313	27	FG01234	1693	472/1468	32	CAGL0D03168g	2082	1280/2115	60
YLR310C	Cdc25	1589	orf19.14188	1333	265/734	36	ADL038W	1509	551/1583	34	Afu2g16240	1251	171/474	36	AN2130	1241	168/460	36	CHG03328	1160	171/491	34	CIMG_09518	1135	163/476	34	CNN01840	1368	152/498	30	CAG84828.1	1310	281/757	37					FG05398	1208	166/470	35	CAGL0E03476g	1564	820/1613	50	CAH00573.1	1537	533/1572
YBR140C	Ira1	3092																																									CAGL0M09999g	3124	1610/3158	50
YGL073W	Hsf1	833	orf19.4775	761	191/713	26	AFL085C	569	169/380	44	Afu5g01900	799	173/755	22	AN8035	798	90/333	27	CHG10171	650	101/424	23	CIMG_06399	789	77/262	29	CNB00120	783	92/306	30	CAG84451.1	642	146/431	33					FG00946	763	82/320	25	CAGL0H03443g	706	216/459	47	CAH00310.1	677	162/411
YML007W	Yap1	650	orf19.1623	499	178/608	29	ADR195C	288	45/88	51	Afu6g09930	615	89/356	25	AN7513	577	97/379	25	CHG09146	513	63/252	25	CIMG_01382	620	91/360	25	CNA02300	737	141/629	22	CAG90096.1	481	124/398	31					FG08800	588	104/451	23	CAGL0H04631g	588	241/637	37	CAH02665.1	583	222/671
YBR216C	Ybp1	674	orf19.12501	665	175/663	26	AAR159C	613	182/661	27																					CAG86366.1	678	175/671	26	85691029	219	35/116	30					CAGL0K06743g	655	246/669	36	CAH01304.1	702	222/700
YKL062W	Msn4	630					ABR089C	571	119/413	28																					CAG84649.1	448	125/442	28
YOL081W	Ira2	3079	orf19.5219	2643	429/1777	24	AER025C	2911	977/2616	37	Afu3g09900	761	62/256	24	AN4998	751	62/256	24	CHG10307	2528	422/1804	23					CNF01820	2665	358/1635	21					19074318	171	20/73	27	FG11599	1496	351/1522	23	CAGL0I07909g	3036	1441/3109	46
YMR037C	Msn2	704	orf19.12215	758	164/692	23																									CAG87709.1	832	172/742	23									CAGL0F05995g	597	176/570	30
YGL158W	Rck1	512
[truncated: 21 more columns]

## Sheet: Cell wall
Cell wall stress pathway				match column: No identical aa/Orthologue alignment length
S. cerevisiae			C. albicans				Ashbya gossypii				Aspergillus fumigatus				Aspergillus nidulans				Chaetomiun globosum				Coccidioides immitis				Cryptococcus neoformans				Debaryomyces hansenii				Encephalitozoon cuniculi				Gibberella zea				Candida glabrata				K. lactis
Systematic Name	Gene	Length	Orthologue Locus	Orthologue Length	Match	%ID	Orthologue Locus	Orthologue Length	Match	%ID	Orthologue Locus	Orthologue Length	Match	%ID	Orthologue Locus	Orthologue Length	Match	%ID	Orthologue Locus	Orthologue Length	Match	%ID	Orthologue Locus	Orthologue Length	Match	%ID	Orthologue Locus	Orthologue Length	Match	%ID	Orthologue Locus	Orthologue Length	Match	%ID	Orthologue Locus	Orthologue Length	Match	%ID	Orthologue Locus	Orthologue Length	Match	%ID	Orthologue Locus	Orthologue Length	Match	%ID	Orthologue Locus	Orthologue Length	Match
YPR165W	Rho1	209	orf19.10362	198	160/201	79	ABR183W	207	175/210	83	Afu6g06900	200	150/208	72	AN5740	193	149/201	74	CHG10388	194	143/200	71	CIMG_04034	193	148/201	73	CNG02630	414	120/224	53	CAG85459.1	198	159/201	79	19074644	210	83/172	48	FG04400	195	145/201	72	CAGL0I08459g	210	193/210	91	CAH02395.1	208	173/211
YLR342W	Fks1	1876					ACL181C	1926	1382/1849	74													CIMG_01753	1900	1227/1888	64					CAG85798.1	1881	1389/1881	73													CAH02189.1	1878	1546/1884
YGR032W	Fks2	1895	orf19.10446	1897	1387/1913	72					Afu6g12400	1904	1218/1911	63	AN3729	1905	1197/1902	62	CHG09747	1825	704/1157	60					CNN02320	1801	997/1813	54									FG07946	428	353/430	82	CAGL0G01034g	1863	1634/1862	87
YHR030C	Mpk1/Slt2	484	orf19.7523	509	275/502	54	AER232C	569	367/568	64	Afu4g13720	424	268/423	63					CHG06954	410	245/363	67	CIMG_01981	422	263/410	64	CNI00410	426	233/376	61	CAG88362.1	503	288/488	59					FG10313	416	249/363	68	CAGL0J00539g	488	376/489	76	CAH02452.1	495	367/491
YBL105C	Pkc1	1151	orf19.13322	1097	549/1153	47	ACR191C	1149	735/1172	62	Afu5g11970	1106	254/622	40	AN0106	1083	269/665	40	CHG04131	1134	221/388	56	CIMG_09206	1088	257/588	43	CNC03300	1086	217/402	53	CAG90630.1	1090	579/1164	49					FG09660	1167	265/685	38	CAGL0M09361g	1144	811/1174	69
YPL140C	Mkk2	506					ACR117W	524	289/530	54													CIMG_03875	493	204/501	40	CNE01930	621	138/277	49																	CAH00483.1	465	278/505
YDR490C	Pkh1	766									Afu3g12670	839	165/339	48	AN3110	813	163/327	49	CHG08247	689	110/261	42	CIMG_03432	762	163/328	49													FG10725	812	173/372	46
YOR231W	Mkk1	508	orf19.6889	446	188/446	42					Afu1g05800	503	212/515	41	AN4189	502	193/441	43	CHG05682	510	202/438	46									CAG86463.1	426	202/412	49					FG07295	524	184/388	47	CAGL0J03828g	467	301/516	58
YOL105C	Wsc3	556									Afu8g06150	662	72/136	52																																	CAH01591.1	423	120/305
YHR206W	Skn7	622	orf19.8586	559	98/163	60	ADL388W	482	241/437	55	Afu6g12520	597	62/101	61	AN3688	475	62/101	61	CHG00398	658	163/454	35	CIMG_01739	631	66/123	53	CNG01750	1028	59/115	51	CAG85310.1	566	102/194	52	19173424	295	48/107	44	FG06359	587	156/534	29	CAGL0F09097g	630	296/572	51	CAH03035.1	475	232/457
YLR371W	Rom2	1356	orf19.8525	1381	422/1117	37	AFR585W	1286	730/1095	66	Afu5g08550	1199	310/799	38	AN4719	1199	296/796	37	CHG06371	1291	389/1289	30	CIMG_06777	1213	307/809	37	CNI04280	1296	393/1127	34	CAG90242.1	1380	425/1127	37	19173015	812	37/140	26	FG08572	1235	306/799	38	CAGL0G04873g	1369	921/1418	64	CAH02270.1	1227	790/1359
YOR134W	Bag7	409																									CNG03250	464	101/300	33
YLR332W	Mid2	376					AEL302W	442	144/402	35													CIMG_03786	255	64/218	29																	CAGL0G00858g	353	181/371	48	CAH02727.1	338	154/369
YOL100W	Pkh2	1081	orf19.12690	1153	316/997	31	AFR335C	1033	409/1107	36																	CNC05250	1002	113/224	50	CAG90431.1	1062	214/499	42									CAGL0I07513g	1076	486/1096	44	CAH01606.1	925	387/975
YOR008C	Wsc1	378					ADL020W	366	117/352	33					AN5660	280	64/181	35													CAG85411.1	361	118/288	40									CAGL0F01507g	423	201/421	47	CAH00797.1	427	174/396
YGR023W	Mtl1	551																													CAG88844.1	542	164/489	33									CAGL0J00253g	497	206/474	43
YDR389W	Sac7	654	orf19.7115	615	173/423	40	AFR139C	819	228/481	47	Afu2g01060	879	108/269	40	AN7650	1236	123/355	34	CHG05596	1035	122/329	37	CIMG_00196	1059	184/620	29					CAG90544.1	635	205/610	33					FG05544	946	102/269	37	CAGL0M01628g	601	360/643	55
YIL113W	Sdp1	209																									CNB03810	725	53/193	27
YDL240W	Lrg1	1017	orf19.7489	1468	393/1095	35	ABL207W	1038	561/1034	54	Afu2g15050	1237	333/1005	33	AN7576	1201	349/1018	34	CHG02820	1152	320/1011	31	CIMG_02359	952	283/881	32	CNF02710	1296	293/995	29	CAG86511.1	1390	368/1085	33	19173610	287	40/164	24	FG01204	1077	304/950	32	CAGL0C05599g	1034	584/1030	56	CAH01041.1	990	463/988
YJL095W	Bck1	1478	orf19.12629	1320	462/1483	31	AFR092W	1423	671/1409	47	Afu3g11080	1617	246/763	32	AN4887	1533	239/751	31					CIMG_03788	1574	264/816	32	CNJ01850	1764	199/534	37	CAG86526.1	1612	492/1504	32					FG06326	1870	277/843	32	CAGL0L03520g	1447	742/1539	48
YNL271C	Bni1	1953	orf19.12393	1732	565/1667	33	AFR669W	1918	901/2051	43	Afu6g04940	1800	297/1040	28	AN6523	1789	303/1041	29	CHG07782	1454	164/453	36	CIMG_02646	1705	252/760	33	CNJ02400	1776	189/846	22	CAG88174.1	1755	569/1644	34					FG05216	1755	250/717	34	CAGL0J08206g	1898	1189/1980	60	CAH01151.1	1842	874/1983
YNL283C	Wsc2	503	orf19.12983	463	127/351	36	AFR349W	391	138/455	30																	CNG02510	447	95/307	30	CAG85948.1	401	152/445	34
YOR208W	Ptp2	750					ACR158W	799	271/721	37																																	CAGL0L02827g	684	294/742	39	CAH00451.1	903	288/817
YER111C	Swi4	1093	orf19.4545	999	255/1097	23	AGL297C	970	397/1097	36																																	CAGL0A04565g	1041	440/1107	39
YER008C	Sec3	1336	orf19.2911	790	155/722	21	ADR012C	1319	273/792	34	Afu1g04360	1474	77/222	34	AN0462	1482	80/227	35	CHG09258	1369	96/445	21	CIMG_04975	809	79/199	39	CNK01840	1197	139/702	19	CAG87384.1	1343	313/1386	22					FG09244	1531	69/216	31	CAGL0H09680g	1348	584/1382	42	CAH00762.1	1236	484/1344
YER155C	Bem2	2167	orf19.13926	2252	524/2284	22	AGR144C	2071	958/2171	44																					CAG84511.1	1801	490/2035	24									CAGL0I06512g	2119	1032/2217	46
YLR182W	Swi6	803	orf19.12188	729	137/526	26	AFR690C	700	337/788	42					AN6715	888	130/503	25	CHG05230	798	137/484	28									CAG88142.1	661	92/401	22					FG04220	794	134/493	27	CAGL0B01166g	808	367/678	54	CAH01128.1	741	338/805
YNL053W	Msg5	489	orf19.4866	597	132/420	31	ADL245W	436	155/436	35	Afu2g02760	776	128/501	25	AN4544	702	54/166	32	CHG05813	911	64/192	33	CIMG_01972	816	123/504	24					CAG86729.1	422	102/335	30					FG06977	795	104/433	24	CAGL0G01320g	438	182/432	42
YLR425W	Tus1	1307	orf19.14132	1397	271/1191	22	AER110W	1305	593/1324	44	Afu5g07430	1846	207/1074	19																	CAG85347.1	1481	320/1399	22									CAGL0J04752g	1305	659/1343	49	CAH00281.1	1328	581/1347
YER075C	Ptp3	928	orf19.7610	922	221/858	25	ACL041C	765	209/597	35	Afu4g04710	578	113/369	30	AN6982	685	120/392	30	CHG08306	1030	73/266	27	CIMG_08522	326	109/363	30	CNL04680	1409	108/414	26	CAG90197.1	853	170/696	24									CAGL0J03256g	884	370/911	40	CAH01395.1	983	371/1035
YPL089C	Rlm1	676	orf19.12132	611	163/666	24	AGR198C	515	190/587	32	Afu3g08520	600	158/622	25	AN2984	605	159/647	24									CNB04820	548	79/301	26	CAG85081.1	516	158/617	25					FG09339	681	173/693	24	CAGL0H05621g	626	188/613	30	CAH00121.1	732	234/784
YGR070W	Rom1	1155
[truncated: 21 more columns]
