# Supplementary material for: Phylogenetic diversity of stress signalling pathways in fungi
Source: BMC Evol Biol. 2009 Feb 21;9:44. doi: 10.1186/1471-2148-9-44 (PMC2666651; doi:10.1186/1471-2148-9-44)
Supplement: Additional file 4 — No correlation exists between fungal stress phenotypes and the degree of conservation of fungal stress regulators. Plot showing no significant correlation between the degree of conservation of oxidative stress regulators and the resistance of the fungal species to oxidative stress. [file 1471-2148-9-44-S4.xls]

## Sheet: Phylogenetic tree construction
Homologous proteins identified by BLASTP
	ACT1	CDC28	CYR1	GCN4	FAP1	MIG1	PGK1	TEF1
Species	GenBank Accession No	GenBank Accession No	GenBank Accession No	GenBank Accession No	GenBank Accession No	GenBank Accession No	GenBank Accession No	GenBank Accession No	References
Ashbya gossypii	ABR222W	ADR058C	AAL162C	ADL012C	ADL213W	AFR471C	AEL038C	ADL370C	Dietrich, et al., 2004
Aspergillus fumigatus	Afu6g04740	Afu6g07980	Afu6g08520	Afu4g12470	Afu7g04710	Afu2g11780	Afu1g10350	Afu1g06390	Nierman et al., 2005
Aspergillus nidulans	AN6542.2	AN4182.2	AN3913.2	AN3675.2	AN3761.2	AN6195.2	AN1246.2	AN4218.2	Unpublished
Candida albicans	Ca019_12474	Ca019.11337	CaJ7.0349	Ca019.8938	Ca019.11206	Ca019_11793	Ca019.11135	Ca019.8012	Jones et al.,2004
Candida glabrata	CAGL0K12694g	CAGL0H07535g	CAGL0D03168g	CAGL0L02475g	CAGL0M06919g	CAGL0A01628g	CAGL0L07722g	CAGL0K07832g	Dujon et al.,2004
Chaetomium globosum	CHGG_07158	CHGG_09291	CHGG_01828	CHGG_09042	CHGG_01848	CHGG_03907	CHGG_04081	CHGG_06544	Unpublished
Coccidioides immitis	GIMG_02791	GIMG_01161	GIMG_01098	GIMG_07052	GIMG_05764	GIMG_01571	GIMG_10318	GIMG_03708	Unpublished
Cryptococcus neoformans	CNA04650	CNC01750	CNG03670	CNJ02250	CNC05810	CNN00550	CNG02220	CNM01300	Loftus et al., 2005
Debaryomyces hansenii	DEHA0D06193g	DEHA0G11660g	DEHA0C18777g	DEHA0B13761g	DEHA0C18018g	DEHA0F03828g	DEHA0F16478g	DEHA0F04224g	Dujon et al.,2004
Encephalitozoon cuniculi	ECU01_0460	ECU08_1920	ECU09_0200	x	x	ECU08_0560	ECU05_0320	ECU04_1100	Katinka et al., 2004
Fusarium graminearum	FG073355.1	FG08468.1	FG01234.1	FG09286.1	FG07076.1	FG09715.1	FG03992.1	FG08811.1	Unpublished
Kluyveromyces lactis	KLLA0D05357g	KLLA0B09790g	KLLA0F15708g	KLLA0D14113g	KLLA0E08283g	KLLA0E10989g	KLLA0A11011g	KLLA0B08998g	Dujon et al., 2004
Magnaporthe grisea	MG03982.4	MG01362.4	MG09898.4	MG00602.4	MG00137.4	MG06507.4	MG05063.4	MG03641.4	Unpublished
Neurospora crassa	NCU04173.1	NCU09778.1	NCU08377.1	NCU04050.1	NCU03273.1	NCU08807.1	NCU07914.1	NCU02003.1	Galagan et al.,2003
Saccharomyces cerevisiae	YFL039C	YBR160W	YJL005W	YELOO9C	YNL023C	YGL035C	YCR012W	YPR080W	Goffeau et al., 1996
Schizosaccharomyces pombe	SPBC32H8.12C	SPBC11B10.09	SPBC19C7.03	x	SPCC18.03	SPBC1D7.02C	SPBC14F5.04C	SPBC839.15C	Wood et al., 2002
Ustilago maydis	UM06217.1	UM04902.1	UM05232.1	UM02866.1	UM03790.1	UM04909.1	UM04871.1	UM00924.1	Unpublished
Yarrowia lipolytica	YALI0D08272g	YALI0B10758g	YALI0B18759g	YALI0E27742g	YALI0D10285g	YALI0E07942g	YALI0D12400g	YALI0C09141g	Dujon et al.,2004
